# Supplementary material for: Uncertainty in gap filling and estimating the annual sum of carbon dioxide exchange for the desert Tugai forest, Ebinur Lake Basin, Northwest China
Source: PeerJ. 2020 Feb 10;8:e8530. doi: 10.7717/peerj.8530 (PMC7017791; doi:10.7717/peerj.8530)
Supplement: Supplemental Information 1 — Corresponding to the 30-min carbon dioxide flux (FC) observation data, eight explanatory variables, including soil temperature, air temperature, relative humidity, incident radiation, scattered radiation, VPD, NDVI, and water vapor partial pressure, were selected as the driving factors for the gap-filling models. [file peerj-08-8530-s001.csv]

serial_number	year	Doy	Hour	TIMESTAMP	co2_flux	qc_co2_flux	local_hour	Hour_cos	Hour_sin	VPD	RH_15m_Avg_fill	Ta_15m_Avg_fill	e_15m_Avg_fill	Tot_Rd_Avg_fill	Tot_Ru_Avg_fill	Soil_T_5cm_fill	NDVI	hdd	growing_season	not_growing_season	day	night	fc_del
1	2015	1	0.5	2015/1/1 0:30	NA	NA	22.5	0.923879533	-0.382683432	0.5213245	80.36695	-10.88913357	0.445014386	-2.633286	1.079431	-6.82	0.019	28.88913357	0	1	0	1	NA
2	2015	1	1	2015/1/1 1:00	NA	NA	23	0.965925826	-0.258819045	0.522620452	80.16811	-10.98374933	0.453714643	-2.416527667	1.153397	-6.879	0.019	28.98374933	0	1	0	1	NA
3	2015	1	1.5	2015/1/1 1:30	NA	NA	23.5	0.991444861	-0.130526192	0.514709677	80.40210667	-11.02587667	0.461993574	-2.132691333	1.146317333	-6.939	0.019	29.02587667	0	1	0	1	NA
4	2015	1	2	2015/1/1 2:00	NA	NA	0	1	0	0.494457457	80.52444667	-11.44685656	0.467085488	-1.984498667	1.004676333	-6.985	0.019	29.44685656	0	1	0	1	NA
5	2015	1	2.5	2015/1/1 2:30	NA	NA	0.5	0.991444861	0.130526192	0.478898701	80.36886667	-11.94096408	0.470482505	-1.998069667	0.7964256	-7.021	0.019	29.94096408	0	1	0	1	NA
6	2015	1	3	2015/1/1 3:00	NA	NA	1	0.965925826	0.258819045	0.453639344	80.73763	-12.37502665	0.473538606	-1.970621333	0.619890367	-7.057	0.019	30.37502665	0	1	0	1	NA
7	2015	1	3.5	2015/1/1 3:30	NA	NA	1.5	0.923879533	0.382683432	0.438047183	81.03178	-12.61567188	0.47763714	-2.115099667	0.4490179	-7.101	0.019	30.61567188	0	1	0	1	NA
8	2015	1	4	2015/1/1 4:00	NA	NA	2	0.866025404	0.5	0.413204106	81.72624667	-12.87414361	0.480015932	-1.979978667	0.401817533	-7.155	0.019	30.87414361	0	1	0	1	NA
9	2015	1	4.5	2015/1/1 4:30	NA	NA	2.5	0.79335334	0.608761429	0.402926449	81.52823	-13.31362313	0.480096282	-2.197439667	0.453882467	-7.222	0.019	31.31362313	0	1	0	1	NA
10	2015	1	5	2015/1/1 5:00	NA	NA	3	0.707106781	0.707106781	0.374308322	81.86993667	-13.98235455	0.476486286	-2.951168667	0.302354267	-7.308	0.019	31.98235455	0	1	0	1	NA
11	2015	1	5.5	2015/1/1 5:30	NA	NA	3.5	0.608761429	0.79335334	0.361243813	81.71250667	-14.51649318	0.47300204	-5.630682667	0.084506193	-7.422	0.019	32.51649318	0	1	0	1	NA
12	2015	1	6	2015/1/1 6:00	NA	NA	4	0.5	0.866025404	0.343955702	82.029	-14.89680133	0.46931921	-7.384387333	0.028571233	-7.567	0.019	32.89680133	0	1	0	1	NA
13	2015	1	6.5	2015/1/1 6:30	NA	NA	4.5	0.382683432	0.923879533	0.313437128	82.35131	-15.79249495	0.460050514	-6.736080667	-0.089788719	-7.714	0.019	33.79249495	0	1	0	1	NA
14	2015	1	7	2015/1/1 7:00	NA	NA	5	0.258819045	0.965925826	0.308969804	82.09011	-16.13827117	0.454313086	-4.113804667	0.126731863	-7.831	0.019	34.13827117	0	1	0	1	NA
15	2015	1	7.5	2015/1/1 7:30	NA	NA	5.5	0.130526192	0.991444861	0.34474641	81.31083	-15.33934497	0.457572176	-8.617879333	-0.029480067	-7.915	0.019	33.33934497	0	1	0	1	NA
16	2015	1	8	2015/1/1 8:00	NA	NA	6	6.12E-17	1	0.384956206	79.86595	-14.90925873	0.456332666	-12.79717667	-0.502779633	-7.974	0.019	32.90925873	0	1	0	1	NA
17	2015	1	8.5	2015/1/1 8:30	NA	NA	6.5	-0.130526192	0.991444861	0.388966165	79.93731333	-14.74189592	0.451549495	-15.69308667	-0.942612267	-8.01	0.019	32.74189592	0	1	0	1	NA
18	2015	1	9	2015/1/1 9:00	NA	NA	7	-0.258819045	0.965925826	0.376573311	80.89929667	-14.53999038	0.446575455	-13.69758	-0.704253	-8.04	0.019	32.53999038	0	1	0	1	NA
19	2015	1	9.5	2015/1/1 9:30	NA	NA	7.5	-0.382683432	0.923879533	0.3866447	80.58664	-14.41742566	0.440162848	-12.05086	-0.588651567	-8.06	0.019	32.41742566	0	1	0	1	NA
20	2015	1	10	2015/1/1 10:00	NA	NA	8	-0.5	0.866025404	0.38755559	80.48854333	-14.44986528	0.431370489	-8.760613667	0.119347457	-8.07	0.019	32.44986528	0	1	0	1	NA
21	2015	1	10.5	2015/1/1 10:30	NA	NA	8.5	-0.608761429	0.79335334	0.378227001	80.67710333	-14.62659388	0.27861671	-5.895459784	0.197893037	-8.08	0.019	32.62659388	0	1	1	0	NA
22	2015	1	11	2015/1/1 11:00	NA	NA	9	-0.707106781	0.707106781	0.375244275	80.76153	-14.66922689	0.269270345	-5.895460093	0.197893033	-8.08	0.019	32.66922689	0	1	1	0	NA
23	2015	1	11.5	2015/1/1 11:30	NA	NA	9.5	-0.79335334	0.608761429	0.329329619	80.91083	-16.13770667	0.1398565	21.832	15.97282333	-8.08	0.019	34.13770667	0	1	1	0	NA
24	2015	1	12	2015/1/1 12:00	NA	NA	10	-0.866025404	0.5	0.323851703	80.78347	-16.41574333	0.136313433	42.31125333	31.26219333	-8.07	0.019	34.41574333	0	1	1	0	NA
25	2015	1	12.5	2015/1/1 12:30	NA	NA	10.5	-0.923879533	0.382683432	0.343018261	80.05063667	-16.17753333	0.139464433	83.74097333	62.04698	-8.06	0.019	34.17753333	0	1	1	0	NA
26	2015	1	13	2015/1/1 13:00	NA	NA	11	-0.965925826	0.258819045	0.392085725	78.05480333	-15.72099333	0.145074267	84.83149333	63.24149667	-8.01	0.019	33.72099333	0	1	1	0	NA
27	2015	1	13.5	2015/1/1 13:30	NA	NA	11.5	-0.991444861	0.130526192	0.421218775	76.16782333	-15.84996667	0.143251033	127.2295367	95.68534667	-7.914	0.019	33.84996667	0	1	1	0	NA
28	2015	1	14	2015/1/1 14:00	NA	NA	12	-1	1.22E-16	0.462611813	75.06518	-15.27038333	0.1510297	178.3741	134.6492333	-7.807	0.019	33.27038333	0	1	1	0	NA
29	2015	1	14.5	2015/1/1 14:30	NA	NA	12.5	-0.991444861	-0.130526192	0.501954379	74.4824	-14.56708333	0.160642367	238.2413	180.6526667	-7.665	0.019	32.56708333	0	1	1	0	NA
30	2015	1	15	2015/1/1 15:00	NA	NA	13	-0.965925826	-0.258819045	0.534272301	74.70531	-13.70560333	0.173917	257.4669333	198.4859	-7.47	0.019	31.70560333	0	1	1	0	NA
31	2015	1	15.5	2015/1/1 15:30	NA	NA	13.5	-0.923879533	-0.382683432	0.529087102	74.82072667	-13.76852333	0.172597267	233.3889667	182.2700333	-7.238	0.019	31.76852333	0	1	1	0	NA
32	2015	1	16	2015/1/1 16:00	NA	NA	14	-0.866025404	-0.5	0.436990602	79.81688	-13.40438333	0.1785106	220.3075667	174.8568	-6.982	0.019	31.40438333	0	1	1	0	NA
33	2015	1	16.5	2015/1/1 16:30	NA	NA	14.5	-0.79335334	-0.608761429	0.439535242	79.12134667	-13.74594667	0.1733394	182.6243333	153.8614	-6.734	0.019	31.74594667	0	1	1	0	NA
34	2015	1	17	2015/1/1 17:00	NA	NA	15	-0.707106781	-0.707106781	0.5850565	73.44682333	-13.19101	0.181925633	143.0707	127.6867	-6.535	0.019	31.19101	0	1	1	0	NA
35	2015	1	17.5	2015/1/1 17:30	NA	NA	15.5	-0.608761429	-0.79335334	0.761056414	65.98158333	-13.00471333	0.1854364	89.40871667	94.72030333	-6.397	0.019	31.00471333	0	1	1	0	NA
36	2015	1	18	2015/1/1 18:00	NA	NA	16	-0.5	-0.866025404	0.760623576	65.11237333	-13.31977	0.1802498	40.90854667	62.00482667	-6.317	0.019	31.31977	0	1	1	0	NA
37	2015	1	18.5	2015/1/1 18:30	NA	NA	16.5	-0.382683432	-0.923879533	0.694960586	64.2894	-14.69642	0.1595592	-17.67293133	12.632417	-6.297	0.019	32.69642	0	1	1	0	NA
38	2015	1	19	2015/1/1 19:00	NA	NA	17	-0.258819045	-0.965925826	0.676741652	63.88007	-15.15265481	0.325645553	-20.50856	-2.899542333	-6.34	0.019	33.15265481	0	1	0	1	NA
39	2015	1	19.5	2015/1/1 19:30	NA	NA	17.5	-0.130526192	-0.991444861	0.649238465	63.86957	-15.65257948	0.324488062	-10.75981233	-1.690065667	-6.448	0.019	33.65257948	0	1	0	1	NA
40	2015	1	20	2015/1/1 20:00	NA	NA	18	-1.84E-16	-1	0.649945665	62.83474333	-15.97622671	0.32562777	-8.176499333	-0.720050967	-6.604	0.019	33.97622671	0	1	0	1	NA
41	2015	1	20.5	2015/1/1 20:30	NA	NA	18.5	0.130526192	-0.991444861	0.663803933	62.42564	-15.85533865	0.331787198	-4.723375333	0.508266793	-6.789	0.019	33.85533865	0	1	0	1	NA
42	2015	1	21	2015/1/1 21:00	NA	NA	19	0.258819045	-0.965925826	0.638264288	62.50817333	-16.29576786	0.334221244	-3.758878	1.0141999	-6.975	0.019	34.29576786	0	1	0	1	NA
43	2015	1	21.5	2015/1/1 21:30	NA	NA	19.5	0.382683432	-0.923879533	0.677895049	61.11391667	-16.01381396	0.34363522	-3.411441	0.9457716	-7.144	0.019	34.01381396	0	1	0	1	NA
44	2015	1	22	2015/1/1 22:00	NA	NA	20	0.5	-0.866025404	0.706386976	59.40501667	-16.03567391	0.351346708	-6.350259667	0.760364433	-7.295	0.019	34.03567391	0	1	0	1	NA
45	2015	1	22.5	2015/1/1 22:30	NA	NA	20.5	0.608761429	-0.79335334	0.697092277	60.35179667	-15.91243495	0.361330413	-11.13355067	-0.568741967	-7.438	0.019	33.91243495	0	1	0	1	NA
46	2015	1	23	2015/1/1 23:00	NA	NA	21	0.707106781	-0.707106781	0.653614467	61.47713333	-16.33568268	0.367116212	-7.055483667	-0.186366655	-7.589	0.019	34.33568268	0	1	0	1	NA
47	2015	1	23.5	2015/1/1 23:30	NA	NA	21.5	0.79335334	-0.608761429	0.629188826	63.20552667	-16.24289124	0.376966019	-11.16259033	-0.873781733	-7.747	0.019	34.24289124	0	1	0	1	NA
48	2015	2	0	2015/1/2 0:00	NA	NA	22	0.866025404	-0.5	0.300480692	82.40715	-16.25705381	0.386102023	-7.581026	-0.4569635	-7.891	0.019	34.25705381	0	1	0	1	NA
49	2015	2	0.5	2015/1/2 0:30	NA	NA	22.5	0.923879533	-0.382683432	0.320149323	81.61924	-16.02420108	0.397824484	-4.874634	0.351035003	-8.01	0.019	34.02420108	0	1	0	1	NA
50	2015	2	1	2015/1/2 1:00	NA	NA	23	0.965925826	-0.258819045	0.305675559	82.23617333	-16.16834131	0.406281884	-3.806511	0.792303767	-8.11	0.019	34.16834131	0	1	0	1	NA
51	2015	2	1.5	2015/1/2 1:30	NA	NA	23.5	0.991444861	-0.130526192	0.313261811	82.64687	-15.59762844	0.420047041	-3.807168	0.7423634	-8.18	0.019	33.59762844	0	1	0	1	NA
52	2015	2	2	2015/1/2 2:00	NA	NA	0	1	0	0.306930071	82.96982333	-15.61713572	0.428326845	-3.408513	0.819121167	-8.25	0.019	33.61713572	0	1	0	1	NA
53	2015	2	2.5	2015/1/2 2:30	NA	NA	0.5	0.991444861	0.130526192	0.2987878	83.30588	-15.70017394	0.435434573	-3.670525333	0.656377167	-8.31	0.019	33.70017394	0	1	0	1	NA
54	2015	2	3	2015/1/2 3:00	NA	NA	1	0.965925826	0.258819045	0.295054625	83.44171	-15.75270788	0.441822037	-4.013899667	0.310561367	-8.39	0.019	33.75270788	0	1	0	1	NA
55	2015	2	3.5	2015/1/2 3:30	NA	NA	1.5	0.923879533	0.382683432	0.284502562	83.53352333	-16.12014242	0.444490893	-4.671222667	0.271151723	-8.49	0.019	34.12014242	0	1	0	1	NA
56	2015	2	4	2015/1/2 4:00	NA	NA	2	0.866025404	0.5	0.268520825	84.11351333	-16.38082746	0.44692154	-6.447306	0.230606367	-8.6	0.019	34.38082746	0	1	0	1	NA
57	2015	2	4.5	2015/1/2 4:30	NA	NA	2.5	0.79335334	0.608761429	0.250197227	84.54783	-16.88908932	0.446142352	-5.183329667	0.12952447	-8.71	0.019	34.88908932	0	1	0	1	NA
58	2015	2	5	2015/1/2 5:00	NA	NA	3	0.707106781	0.707106781	0.263355747	84.28179	-16.48482449	0.451895331	-4.851592667	0.041729233	-8.8	0.019	34.48482449	0	1	0	1	NA
59	2015	2	5.5	2015/1/2 5:30	NA	NA	3.5	0.608761429	0.79335334	0.320065357	80.76433	-16.56686149	0.452916242	-3.335074	0.20793588	-8.87	0.019	34.56686149	0	1	0	1	NA
60	2015	2	6	2015/1/2 6:00	NA	NA	4	0.5	0.866025404	0.404683739	75.25471667	-16.77133337	0.450822145	-2.529511333	0.401177667	-8.93	0.019	34.77133337	0	1	0	1	NA
61	2015	2	6.5	2015/1/2 6:30	NA	NA	4.5	0.382683432	0.923879533	0.459349392	71.24105667	-17.04994406	0.447343976	-2.396783667	0.241247667	-8.98	0.019	35.04994406	0	1	0	1	NA
62	2015	2	7	2015/1/2 7:00	NA	NA	5	0.258819045	0.965925826	0.47129383	70.42576667	-17.07686104	0.444710898	-2.295654	0.16289762	-9.03	0.019	35.07686104	0	1	0	1	NA
63	2015	2	7.5	2015/1/2 7:30	NA	NA	5.5	0.130526192	0.991444861	0.469444295	70.91201	-16.92774855	0.442401629	-1.976734333	0.1702806	-9.07	0.019	34.92774855	0	1	0	1	NA
64	2015	2	8	2015/1/2 8:00	NA	NA	6	6.12E-17	1	0.72698766	55.3908	-16.81270147	0.438728181	-1.716377	0.220686133	-9.1	0.019	34.81270147	0	1	0	1	NA
65	2015	2	8.5	2015/1/2 8:30	NA	NA	6.5	-0.130526192	0.991444861	0.281085206	82.78812	-16.78802822	0.43292819	-1.662148	0.12670102	-9.11	0.019	34.78802822	0	1	0	1	NA
66	2015	2	9	2015/1/2 9:00	NA	NA	7	-0.258819045	0.965925826	0.285447747	82.39392	-16.87357098	0.425557369	-1.654757667	0.1855756	-9.14	0.019	34.87357098	0	1	0	1	NA
67	2015	2	9.5	2015/1/2 9:30	NA	NA	7.5	-0.382683432	0.923879533	0.316109121	80.60858	-16.80930685	0.418082809	-1.582216	0.315069567	-9.18	0.019	34.80930685	0	1	0	1	NA
68	2015	2	10	2015/1/2 10:00	NA	NA	8	-0.5	0.866025404	0.358967163	77.91449	-16.84411894	0.40931437	-1.178785067	0.4558008	-9.25	0.019	34.84411894	0	1	0	1	NA
69	2015	2	10.5	2015/1/2 10:30	NA	NA	8.5	-0.608761429	0.79335334	0.37478639	76.62335	-17.00566357	0.256022032	44.90538489	35.35311441	-9.36	0.019	35.00566357	0	1	1	0	NA
70	2015	2	11	2015/1/2 11:00	NA	NA	9	-0.707106781	0.707106781	0.413244655	74.63122	-16.81800333	0.131307667	46.27936	36.61927	-9.47	0.019	34.81800333	0	1	1	0	NA
71	2015	2	11.5	2015/1/2 11:30	NA	NA	9.5	-0.79335334	0.608761429	0.443660827	73.54116	-16.47553333	0.135269533	66.80454	52.02365333	-9.57	0.019	34.47553333	0	1	1	0	NA
72	2015	2	12	2015/1/2 12:00	NA	NA	10	-0.866025404	0.5	0.515778113	72.51678	-15.13279	0.153117433	90.81492333	71.34989333	-9.59	0.019	33.13279	0	1	1	0	NA
73	2015	2	12.5	2015/1/2 12:30	NA	NA	10.5	-0.923879533	0.382683432	0.543017944	70.78244	-15.24942333	0.1510338	107.02394	84.12170333	-9.54	0.019	33.24942333	0	1	1	0	NA
74	2015	2	13	2015/1/2 13:00	NA	NA	11	-0.965925826	0.258819045	0.589371436	67.89876	-15.39563667	0.1489872	168.0894667	124.6995333	-9.42	0.019	33.39563667	0	1	1	0	NA
75	2015	2	13.5	2015/1/2 13:30	NA	NA	11.5	-0.991444861	0.130526192	0.647771223	65.99557	-14.95336667	0.1549031	192.6993667	145.6827333	-9.25	0.019	32.95336667	0	1	1	0	NA
76	2015	2	14	2015/1/2 14:00	NA	NA	12	-1	1.22E-16	0.718059394	62.54537	-14.87674333	0.156040333	134.5403667	109.7527333	-9.02	0.019	32.87674333	0	1	1	0	NA
77	2015	2	14.5	2015/1/2 14:30	NA	NA	12.5	-0.991444861	-0.130526192	0.697838235	63.68576	-14.84842	0.156687333	121.2345667	94.81095333	-8.75	0.019	32.84842	0	1	1	0	NA
78	2015	2	15	2015/1/2 15:00	NA	NA	13	-0.965925826	-0.258819045	0.675320239	65.12141	-14.75774667	0.157618633	188.8458333	129.47278	-8.5	0.019	32.75774667	0	1	1	0	NA
79	2015	2	15.5	2015/1/2 15:30	NA	NA	13.5	-0.923879533	-0.382683432	0.679627333	66.61112	-14.15418333	0.164115633	246.8452333	166.8987667	-8.26	0.019	32.15418333	0	1	1	0	NA
80	2015	2	16	2015/1/2 16:00	NA	NA	14	-0.866025404	-0.5	0.369327512	82.47532	-13.73279	0.1656402	208.1916333	147.8680667	-8.01	0.019	31.73279	0	1	1	0	NA
81	2015	2	16.5	2015/1/2 16:30	NA	NA	14.5	-0.79335334	-0.608761429	0.382984126	82.21381	-13.47130667	0.165114867	131.2641667	105.7387167	-7.762	0.019	31.47130667	0	1	1	0	NA
82	2015	2	17	2015/1/2 17:00	NA	NA	15	-0.707106781	-0.707106781	0.404064395	81.50427	-13.29503667	0.1650891	95.47438333	87.46397333	-7.565	0.019	31.29503667	0	1	1	0	NA
83	2015	2	17.5	2015/1/2 17:30	NA	NA	15.5	-0.608761429	-0.79335334	0.442635957	79.39874	-13.4978	0.161120567	71.22595667	77.25844667	-7.433	0.019	31.4978	0	1	1	0	NA
84	2015	2	18	2015/1/2 18:00	NA	NA	16	-0.5	-0.866025404	0.504334773	76.19399	-13.66925	0.159370067	6.360237	32.15863333	-7.36	0.019	31.66925	0	1	1	0	NA
85	2015	2	18.5	2015/1/2 18:30	NA	NA	16.5	-0.382683432	-0.923879533	0.486771127	76.42105	-13.98318667	0.1555586	-2.687959	18.97904333	-7.348	0.019	31.98318667	0	1	1	0	NA
86	2015	2	19	2015/1/2 19:00	NA	NA	17	-0.258819045	-0.965925826	0.502865065	75.34257	-14.13092094	0.332897179	-16.812373	3.8164592	-7.396	0.019	32.13092094	0	1	0	1	NA
87	2015	2	19.5	2015/1/2 19:30	NA	NA	17.5	-0.130526192	-0.991444861	0.526799458	73.14341	-14.60122534	0.332133002	-4.913674	0.9510679	-7.482	0.019	32.60122534	0	1	0	1	NA
88	2015	2	20	2015/1/2 20:00	NA	NA	18	-1.84E-16	-1	0.542420346	71.59702	-14.92332066	0.333545064	-2.766060667	0.9853962	-7.599	0.019	32.92332066	0	1	0	1	NA
89	2015	2	20.5	2015/1/2 20:30	NA	NA	18.5	0.130526192	-0.991444861	0.522928958	72.19509	-15.10721368	0.337469166	-3.482207333	0.7162551	-7.738	0.019	33.10721368	0	1	0	1	NA
90	2015	2	21	2015/1/2 21:00	NA	NA	19	0.258819045	-0.965925826	0.558291971	70.53343	-15.01848081	0.344238472	-3.888015333	0.574950767	-7.869	0.019	33.01848081	0	1	0	1	NA
91	2015	2	21.5	2015/1/2 21:30	NA	NA	19.5	0.382683432	-0.923879533	0.606933832	69.23319	-14.53280617	0.355770151	-3.387719667	0.6472091	-7.975	0.019	32.53280617	0	1	0	1	NA
92	2015	2	22	2015/1/2 22:00	NA	NA	20	0.5	-0.866025404	0.645781129	68.63525	-14.01546964	0.368416538	-3.243864667	0.594788933	-8.06	0.019	32.01546964	0	1	0	1	NA
93	2015	2	22.5	2015/1/2 22:30	NA	NA	20.5	0.608761429	-0.79335334	0.658868974	68.67981	-13.75480044	0.379655438	-3.260706	0.6517554	-8.12	0.019	31.75480044	0	1	0	1	NA
94	2015	2	23	2015/1/2 23:00	NA	NA	21	0.707106781	-0.707106781	0.62593472	69.70589	-13.97284546	0.386938457	-3.326128333	0.506604567	-8.17	0.019	31.97284546	0	1	0	1	NA
95	2015	2	23.5	2015/1/2 23:30	NA	NA	21.5	0.79335334	-0.608761429	0.542931618	72.37973	-14.57561191	0.391640476	-3.343802333	0.4840616	-8.23	0.019	32.57561191	0	1	0	1	NA
96	2015	3	0	2015/1/3 0:00	NA	NA	22	0.866025404	-0.5	0.998125137	48.40164	-14.76888043	0.399775295	-2.821736667	0.407172433	-8.3	0.019	32.76888043	0	1	0	1	NA
97	2015	3	0.5	2015/1/3 0:30	NA	NA	22.5	0.923879533	-0.382683432	0.379951245	80.69075	-14.56325078	0.410644576	-2.652958	0.308655067	-8.38	0.019	32.56325078	0	1	0	1	NA
98	2015	3	1	2015/1/3 1:00	NA	NA	23	0.965925826	-0.258819045	0.386911909	81.6619	-13.71890852	0.427167334	-2.584748667	0.389473133	-8.44	0.019	31.71890852	0	1	0	1	NA
99	2015	3	1.5	2015/1/3 1:30	NA	NA	23.5	0.991444861	-0.130526192	0.369897956	82.65697	-13.58735803	0.437536765	-1.644734333	0.3216811	-8.47	0.019	31.58735803	0	1	0	1	NA
100	2015	3	2	2015/1/3 2:00	NA	NA	0	1	0	0.350541717	83.89944	-13.33660567	0.447959809	-1.503287	0.278967967	-8.49	0.019	31.33660567	0	1	0	1	NA
101	2015	3	2.5	2015/1/3 2:30	NA	NA	0.5	0.991444861	0.130526192	0.346881973	84.12428	-13.29309333	0.456455314	-1.358792	0.2850465	-8.5	0.019	31.29309333	0	1	0	1	NA
102	2015	3	3	2015/1/3 3:00	NA	NA	1	0.965925826	0.258819045	0.330820933	84.97499	-13.19953065	0.464017247	-1.065587933	0.2801547	-8.52	0.019	31.19953065	0	1	0	1	NA
103	2015	3	3.5	2015/1/3 3:30	NA	NA	1.5	0.923879533	0.382683432	0.326223589	84.80572	-13.50670513	0.467211373	-0.876721467	0.284830833	-8.55	0.019	31.50670513	0	1	0	1	NA
104	2015	3	4	2015/1/3 4:00	NA	NA	2	0.866025404	0.5	0.363033198	82.25916	-14.08998152	0.467484345	-0.564828467	0.5053313	-8.58	0.019	32.08998152	0	1	0	1	NA
105	2015	3	4.5	2015/1/3 4:30	NA	NA	2.5	0.79335334	0.608761429	0.474231746	76.1219	-14.45135091	0.468019296	-0.9530703	0.376789367	-8.61	0.019	32.45135091	0	1	0	1	NA
106	2015	3	5	2015/1/3 5:00	NA	NA	3	0.707106781	0.707106781	0.542242992	72.61926	-14.4858656	0.470003456	-1.143086333	0.098291967	-8.65	0.019	32.4858656	0	1	0	1	NA
107	2015	3	5.5	2015/1/3 5:30	NA	NA	3.5	0.608761429	0.79335334	0.556320128	70.94186	-14.8932945	0.467934922	-1.249985	0.014119043	-8.71	0.019	32.8932945	0	1	0	1	NA
108	2015	3	6	2015/1/3 6:00	NA	NA	4	0.5	0.866025404	0.545883042	70.03045	-15.49059733	0.463008153	-1.257718	-0.00047229	-8.77	0.019	33.49059733	0	1	0	1	NA
109	2015	3	6.5	2015/1/3 6:30	NA	NA	4.5	0.382683432	0.923879533	0.53832899	70.34542	-15.53087661	0.460874869	-1.055193733	0.080999063	-8.85	0.019	33.53087661	0	1	0	1	NA
110	2015	3	7	2015/1/3 7:00	NA	NA	5	0.258819045	0.965925826	0.586299521	69.06974	-15.01283558	0.462586171	-0.7463926	0.163633933	-8.93	0.019	33.01283558	0	1	0	1	NA
111	2015	3	7.5	2015/1/3 7:30	NA	NA	5.5	0.130526192	0.991444861	0.615626348	69.60507	-14.21416321	0.465360432	-1.420498	-0.11515728	-9.02	0.019	32.21416321	0	1	0	1	NA
112	2015	3	8	2015/1/3 8:00	NA	NA	6	6.12E-17	1	0.677600041	68.91011	-13.32381661	0.467575694	-1.245583333	-0.01081632	-9.07	0.019	31.32381661	0	1	0	1	NA
113	2015	3	8.5	2015/1/3 8:30	NA	NA	6.5	-0.130526192	0.991444861	0.647331168	69.53141	-13.63448465	0.459422387	-0.962128733	0.099347097	-9.08	0.019	31.63448465	0	1	0	1	NA
114	2015	3	9	2015/1/3 9:00	NA	NA	7	-0.258819045	0.965925826	0.396118907	81.62187	-13.45934939	0.454114913	-0.714602	0.258059333	-9.06	0.019	31.45934939	0	1	0	1	NA
115	2015	3	9.5	2015/1/3 9:30	NA	NA	7.5	-0.382683432	0.923879533	0.358977787	82.32877	-14.17837468	0.440951088	-1.229952667	0.035811153	-9.04	0.019	32.17837468	0	1	0	1	NA
116	2015	3	10	2015/1/3 10:00	NA	NA	8	-0.5	0.866025404	0.338432517	82.83873	-14.53658904	0.429442378	-0.608815147	0.285031097	-9.05	0.019	32.53658904	0	1	0	1	NA
117	2015	3	10.5	2015/1/3 10:30	NA	NA	8.5	-0.608761429	0.79335334	0.325700066	83.99286	-14.15877803	0.281112871	44.19322434	34.94669843	-9.09	0.019	32.15877803	0	1	1	0	NA
118	2015	3	11	2015/1/3 11:00	NA	NA	9	-0.707106781	0.707106781	0.318015941	84.47326	-14.07892667	0.164700433	42.93613333	31.89411333	-9.11	0.019	32.07892667	0	1	1	0	NA
119	2015	3	11.5	2015/1/3 11:30	NA	NA	9.5	-0.79335334	0.608761429	0.356263218	85.13081	-12.16291667	0.191558	115.3698467	75.90798	-9.11	0.019	30.16291667	0	1	1	0	NA
120	2015	3	12	2015/1/3 12:00	NA	NA	10	-0.866025404	0.5	0.613014377	84.6781	-5.659706667	0.296281533	190.6765	119.7880233	-9.04	0.019	23.65970667	0	1	1	0	NA
121	2015	3	12.5	2015/1/3 12:30	NA	NA	10.5	-0.923879533	0.382683432	0.859374535	84.01764	-1.734136333	0.3550302	117.6859667	86.80044333	-8.87	0.019	19.73413633	0	1	1	0	NA
122	2015	3	13	2015/1/3 13:00	NA	NA	11	-0.965925826	0.258819045	1.030705166	80.81675	-1.744378	0.350162333	215.8676667	137.3443	-8.57	0.019	19.744378	0	1	1	0	NA
123	2015	3	13.5	2015/1/3 13:30	NA	NA	11.5	-0.991444861	0.130526192	1.428296326	74.23744	-1.320123	0.356564433	250.1437	155.3303667	-8.2	0.019	19.320123	0	1	1	0	NA
124	2015	3	14	2015/1/3 14:00	NA	NA	12	-1	1.22E-16	1.663924335	69.48629	-1.544352	0.3485431	249.2145333	155.7356	-7.789	0.019	19.544352	0	1	1	0	NA
125	2015	3	14.5	2015/1/3 14:30	NA	NA	12.5	-0.991444861	-0.130526192	1.795546604	66.32591	-1.847316667	0.340791567	290.852	179.8699667	-7.381	0.019	19.84731667	0	1	1	0	NA
126	2015	3	15	2015/1/3 15:00	NA	NA	13	-0.965925826	-0.258819045	1.900862527	65.09236	-1.563302	0.342350433	334.8359	197.5470333	-6.996	0.019	19.563302	0	1	1	0	NA
127	2015	3	15.5	2015/1/3 15:30	NA	NA	13.5	-0.923879533	-0.382683432	1.849625126	65.26106	-1.867004	0.3326377	237.5366	151.4123667	-6.615	0.019	19.867004	0	1	1	0	NA
128	2015	3	16	2015/1/3 16:00	NA	NA	14	-0.866025404	-0.5	1.707227251	67.02211	-2.245358667	0.323892633	100.49132	72.33028333	-6.227	0.019	20.24535867	0	1	1	0	NA
129	2015	3	16.5	2015/1/3 16:30	NA	NA	14.5	-0.79335334	-0.608761429	1.622085077	68.72262	-2.221364333	0.317183933	112.0782667	95.76531667	-5.915	0.019	20.22136433	0	1	1	0	NA
130	2015	3	17	2015/1/3 17:00	NA	NA	15	-0.707106781	-0.707106781	0.992242463	80.99502	-2.13129	0.3104235	99.08008333	92.39795	-5.705	0.019	20.13129	0	1	1	0	NA
131	2015	3	17.5	2015/1/3 17:30	NA	NA	15.5	-0.608761429	-0.79335334	0.975745268	80.55645	-2.662874667	0.303158967	47.96099	40.47080333	-5.54	0.019	20.66287467	0	1	1	0	NA
132	2015	3	18	2015/1/3 18:00	NA	NA	16	-0.5	-0.866025404	0.884354886	82.18813	-2.806067333	0.305561	30.50577667	30.1408	-5.418	0.019	20.80606733	0	1	1	0	NA
133	2015	3	18.5	2015/1/3 18:30	NA	NA	16.5	-0.382683432	-0.923879533	0.767302313	83.69072	-3.524471667	0.297761833	-0.396066867	14.04744667	-5.329	0.019	21.52447167	0	1	1	0	NA
134	2015	3	19	2015/1/3 19:00	NA	NA	17	-0.258819045	-0.965925826	0.71888461	83.28191	-4.714483691	0.415759192	0.2131726	4.219903667	-5.278	0.019	22.71448369	0	1	0	1	NA
135	2015	3	19.5	2015/1/3 19:30	NA	NA	17.5	-0.130526192	-0.991444861	0.983746381	75.60974	-5.554185246	0.412030872	-2.695785333	1.652070667	-5.28	0.019	23.55418525	0	1	0	1	NA
136	2015	3	20	2015/1/3 20:00	NA	NA	18	-1.84E-16	-1	1.351683896	65.24278	-6.029690412	0.412186597	-2.913648667	1.377413333	-5.327	0.019	24.02969041	0	1	0	1	NA
137	2015	3	20.5	2015/1/3 20:30	NA	NA	18.5	0.130526192	-0.991444861	1.470275261	61.29343	-6.335389043	0.41467508	-2.669525667	1.470004667	-5.396	0.019	24.33538904	0	1	0	1	NA
138	2015	3	21	2015/1/3 21:00	NA	NA	19	0.258819045	-0.965925826	1.487607119	59.22462	-6.857849823	0.41668741	-3.509913	0.999556233	-5.476	0.019	24.85784982	0	1	0	1	NA
139	2015	3	21.5	2015/1/3 21:30	NA	NA	19.5	0.382683432	-0.923879533	1.552332491	57.23288	-6.923732874	0.423237193	-2.579500667	1.296633333	-5.573	0.019	24.92373287	0	1	0	1	NA
140	2015	3	22	2015/1/3 22:00	NA	NA	20	0.5	-0.866025404	1.604021591	55.24945	-7.086022996	0.429567762	-2.634762333	1.536586667	-5.689	0.019	25.086023	0	1	0	1	NA
141	2015	3	22.5	2015/1/3 22:30	NA	NA	20.5	0.608761429	-0.79335334	1.454732167	54.57746	-8.528474035	0.42604709	-3.107327333	1.384356333	-5.833	0.019	26.52847404	0	1	0	1	NA
142	2015	3	23	2015/1/3 23:00	NA	NA	21	0.707106781	-0.707106781	1.386273371	57.03061	-8.435284899	0.435536564	-3.055886667	1.427579333	-6.008	0.019	26.4352849	0	1	0	1	NA
143	2015	3	23.5	2015/1/3 23:30	NA	NA	21.5	0.79335334	-0.608761429	1.173654956	60.36374	-9.522503846	0.435301183	-2.973323333	1.494171	-6.203	0.019	27.52250385	0	1	0	1	NA
144	2015	4	0	2015/1/4 0:00	NA	NA	22	0.866025404	-0.5	0.834137409	65.50368	-12.0498983	0.423445423	-2.79253	1.458163667	-6.419	0.019	30.0498983	0	1	0	1	NA
145	2015	4	0.5	2015/1/4 0:30	NA	NA	22.5	0.923879533	-0.382683432	0.746898659	67.19763	-12.7889815	0.425922531	-2.633011	1.483454333	-6.643	0.019	30.7889815	0	1	0	1	NA
146	2015	4	1	2015/1/4 1:00	NA	NA	23	0.965925826	-0.258819045	0.669620985	68.4249	-13.65659718	0.427535999	-2.67171	1.392868	-6.865	0.019	31.65659718	0	1	0	1	NA
147	2015	4	1.5	2015/1/4 1:30	NA	NA	23.5	0.991444861	-0.130526192	0.459261942	77.85936	-13.92539841	0.433752885	-2.627194667	1.275807333	-7.084	0.019	31.92539841	0	1	0	1	NA
148	2015	4	2	2015/1/4 2:00	NA	NA	0	1	0	0.471726975	76.90241	-14.11362748	0.440090874	-2.603483333	1.403957	-7.301	0.019	32.11362748	0	1	0	1	NA
149	2015	4	2.5	2015/1/4 2:30	NA	NA	0.5	0.991444861	0.130526192	0.532757525	74.76001	-13.7137982	0.450696473	-2.655747333	1.437379667	-7.507	0.019	31.7137982	0	1	0	1	NA
150	2015	4	3	2015/1/4 3:00	NA	NA	1	0.965925826	0.258819045	0.600379127	70.19939	-14.27863897	0.452503422	-2.461915667	1.371707333	-7.7	0.019	32.27863897	0	1	0	1	NA
151	2015	4	3.5	2015/1/4 3:30	NA	NA	1.5	0.923879533	0.382683432	0.685816028	65.09071	-14.58256848	0.455545944	-2.053587667	1.225397	-7.89	0.019	32.58256848	0	1	0	1	NA
152	2015	4	4	2015/1/4 4:00	NA	NA	2	0.866025404	0.5	0.724700385	61.96211	-14.95181955	0.456982023	-1.721074	1.072928333	-8.08	0.019	32.95181955	0	1	0	1	NA
153	2015	4	4.5	2015/1/4 4:30	NA	NA	2.5	0.79335334	0.608761429	0.739849397	62.01458	-14.68634345	0.462698064	-1.805421667	0.792932467	-8.25	0.019	32.68634345	0	1	0	1	NA
154	2015	4	5	2015/1/4 5:00	NA	NA	3	0.707106781	0.707106781	0.704247522	61.73039	-15.36796891	0.459307421	-1.877100667	0.580003367	-8.42	0.019	33.36796891	0	1	0	1	NA
155	2015	4	5.5	2015/1/4 5:30	NA	NA	3.5	0.608761429	0.79335334	0.67784713	62.1175	-15.70309195	0.457995705	-1.656795667	0.495494767	-8.59	0.019	33.70309195	0	1	0	1	NA
156	2015	4	6	2015/1/4 6:00	NA	NA	4	0.5	0.866025404	0.722577352	60.74288	-15.36536114	0.460643002	-1.679492	0.314678867	-8.75	0.019	33.36536114	0	1	0	1	NA
157	2015	4	6.5	2015/1/4 6:30	NA	NA	4.5	0.382683432	0.923879533	0.707551448	62.36412	-15.11177882	0.460870643	-1.551898333	0.2287512	-8.91	0.019	33.11177882	0	1	0	1	NA
158	2015	4	7	2015/1/4 7:00	NA	NA	5	0.258819045	0.965925826	0.75719375	61.92915	-14.43401873	0.463824373	-1.537535	0.213411533	-9.07	0.019	32.43401873	0	1	0	1	NA
159	2015	4	7.5	2015/1/4 7:30	NA	NA	5.5	0.130526192	0.991444861	0.630631081	63.56145	-16.10019269	0.446090134	-1.561864333	0.214059267	-9.22	0.019	34.10019269	0	1	0	1	NA
160	2015	4	8	2015/1/4 8:00	NA	NA	6	6.12E-17	1	0.592405311	66.43896	-15.8653447	0.443060205	-1.559093667	0.246971	-9.37	0.019	33.8653447	0	1	0	1	NA
161	2015	4	8.5	2015/1/4 8:30	NA	NA	6.5	-0.130526192	0.991444861	0.586478513	68.91545	-15.06890803	0.443849197	-1.721735667	0.136627167	-9.49	0.019	33.06890803	0	1	0	1	NA
162	2015	4	9	2015/1/4 9:00	NA	NA	7	-0.258819045	0.965925826	0.521392708	69.90765	-16.08665247	0.428239944	-1.566618333	0.215740733	-9.59	0.019	34.08665247	0	1	0	1	NA
163	2015	4	9.5	2015/1/4 9:30	NA	NA	7.5	-0.382683432	0.923879533	0.463956814	72.48702	-16.40840808	0.417966691	-1.450979	0.247614733	-9.7	0.019	34.40840808	0	1	0	1	NA
164	2015	4	10	2015/1/4 10:00	NA	NA	8	-0.5	0.866025404	0.266991059	84.00146	-16.53182713	0.408503139	-1.022837967	0.390885567	-9.83	0.019	34.53182713	0	1	0	1	NA
165	2015	4	10.5	2015/1/4 10:30	NA	NA	8.5	-0.608761429	0.79335334	0.271471576	84.4906	-15.96555223	0.261655738	54.87210585	40.28696847	-9.95	0.019	33.96555223	0	1	1	0	NA
166	2015	4	11	2015/1/4 11:00	NA	NA	9	-0.707106781	0.707106781	0.326289996	84.96721	-13.37406667	0.180327633	32.20444333	19.16152667	-10.06	0.019	31.37406667	0	1	1	0	NA
167	2015	4	11.5	2015/1/4 11:30	NA	NA	9.5	-0.79335334	0.608761429	0.298868903	85.13434	-14.30379667	0.165325367	72.39535667	42.90590333	-10.14	0.019	32.30379667	0	1	1	0	NA
168	2015	4	12	2015/1/4 12:00	NA	NA	10	-0.866025404	0.5	0.308605782	85.50424	-13.60959333	0.176338067	117.4386633	68.78107	-10.15	0.019	31.60959333	0	1	1	0	NA
169	2015	4	12.5	2015/1/4 12:30	NA	NA	10.5	-0.923879533	0.382683432	0.320838065	85.73302	-12.94130667	0.187061967	155.0959333	90.53537667	-10.04	0.019	30.94130667	0	1	1	0	NA
170	2015	4	13	2015/1/4 13:00	NA	NA	11	-0.965925826	0.258819045	0.330285991	85.93468	-12.41071667	0.196013333	160.7833667	94.64734333	-9.81	0.019	30.41071667	0	1	1	0	NA
171	2015	4	13.5	2015/1/4 13:30	NA	NA	11.5	-0.991444861	0.130526192	0.337141233	86.02909	-12.07482333	0.202214467	180.5396	105.8546067	-9.51	0.019	30.07482333	0	1	1	0	NA
172	2015	4	14	2015/1/4 14:00	NA	NA	12	-1	1.22E-16	0.347011481	85.93029	-11.80554	0.2069725	189.1638333	110.7286067	-9.18	0.019	29.80554	0	1	1	0	NA
173	2015	4	14.5	2015/1/4 14:30	NA	NA	12.5	-0.991444861	-0.130526192	0.363741551	85.39871	-11.68184667	0.2092969	187.3118	116.9950333	-8.86	0.019	29.68184667	0	1	1	0	NA
174	2015	4	15	2015/1/4 15:00	NA	NA	13	-0.965925826	-0.258819045	0.400329579	85.03222	-10.79898	0.2261778	191.8072	124.893	-8.55	0.019	28.79898	0	1	1	0	NA
175	2015	4	15.5	2015/1/4 15:30	NA	NA	13.5	-0.923879533	-0.382683432	0.425564071	84.9839	-10.07430967	0.240754033	191.4318333	127.1811	-8.22	0.019	28.07430967	0	1	1	0	NA
176	2015	4	16	2015/1/4 16:00	NA	NA	14	-0.866025404	-0.5	0.454202579	84.44254	-9.700655667	0.247161567	156.9687333	108.6038	-7.864	0.019	27.70065567	0	1	1	0	NA
177	2015	4	16.5	2015/1/4 16:30	NA	NA	14.5	-0.79335334	-0.608761429	0.485584847	83.91456	-9.278648667	0.2447797	136.9436667	107.1638067	-7.525	0.019	27.27864867	0	1	1	0	NA
178	2015	4	17	2015/1/4 17:00	NA	NA	15	-0.707106781	-0.707106781	0.528901278	83.5003	-8.517132	0.242076633	94.35984667	87.00975667	-7.254	0.019	26.517132	0	1	1	0	NA
179	2015	4	17.5	2015/1/4 17:30	NA	NA	15.5	-0.608761429	-0.79335334	0.647209819	80.02137	-8.382772333	0.231639733	59.29462333	72.45889	-7.052	0.019	26.38277233	0	1	1	0	NA
180	2015	4	18	2015/1/4 18:00	NA	NA	16	-0.5	-0.866025404	0.541006463	83.15636	-8.491687	0.227053867	16.65364467	44.78529	-6.913	0.019	26.491687	0	1	1	0	NA
181	2015	4	18.5	2015/1/4 18:30	NA	NA	16.5	-0.382683432	-0.923879533	0.510006318	83.52417	-8.960951333	0.220388333	-17.15897733	17.50476667	-6.843	0.019	26.96095133	0	1	1	0	NA
182	2015	4	19	2015/1/4 19:00	NA	NA	17	-0.258819045	-0.965925826	0.485722581	82.78135	-10.13265294	0.366813997	0.6389979	3.928747333	-6.843	0.019	28.13265294	0	1	0	1	NA
183	2015	4	19.5	2015/1/4 19:30	NA	NA	17.5	-0.130526192	-0.991444861	0.498774842	80.64227	-11.26362603	0.360178098	-3.643717667	0.617685433	-6.917	0.019	29.26362603	0	1	0	1	NA
184	2015	4	20	2015/1/4 20:00	NA	NA	18	-1.84E-16	-1	0.576437958	76.5709	-11.83575844	0.359352331	-4.272976667	0.365824333	-7.057	0.019	29.83575844	0	1	0	1	NA
185	2015	4	20.5	2015/1/4 20:30	NA	NA	18.5	0.130526192	-0.991444861	0.715679178	70.8809	-11.84874945	0.363999218	-4.505792333	0.399514667	-7.235	0.019	29.84874945	0	1	0	1	NA
186	2015	4	21	2015/1/4 21:00	NA	NA	19	0.258819045	-0.965925826	0.846504453	66.79128	-11.39721347	0.37401692	-4.424194333	0.377588233	-7.399	0.019	29.39721347	0	1	0	1	NA
187	2015	4	21.5	2015/1/4 21:30	NA	NA	19.5	0.382683432	-0.923879533	0.935130484	64.2274	-11.08408739	0.384096564	-4.331568667	0.432298533	-7.507	0.019	29.08408739	0	1	0	1	NA
188	2015	4	22	2015/1/4 22:00	NA	NA	20	0.5	-0.866025404	0.834081107	66.55269	-11.66915335	0.387464507	-3.936766667	0.4667143	-7.605	0.019	29.66915335	0	1	0	1	NA
189	2015	4	22.5	2015/1/4 22:30	NA	NA	20.5	0.608761429	-0.79335334	0.798404716	67.42957	-11.88120625	0.394223006	-3.798311333	0.4574148	-7.746	0.019	29.88120625	0	1	0	1	NA
190	2015	4	23	2015/1/4 23:00	NA	NA	21	0.707106781	-0.707106781	0.769913289	67.00902	-12.48695737	0.397971099	-3.758679	0.458069567	-7.908	0.019	30.48695737	0	1	0	1	NA
191	2015	4	23.5	2015/1/4 23:30	NA	NA	21.5	0.79335334	-0.608761429	0.742113773	67.1567	-12.88297215	0.404161373	-3.635838333	0.478326433	-8.07	0.019	30.88297215	0	1	0	1	NA
192	2015	5	0	2015/1/5 0:00	NA	NA	22	0.866025404	-0.5	0.772395938	67.03355	-12.43825202	0.416950656	-3.690048333	0.4885288	-8.24	0.019	30.43825202	0	1	0	1	NA
193	2015	5	0.5	2015/1/5 0:30	NA	NA	22.5	0.923879533	-0.382683432	0.882428808	64.94057	-11.55430259	0.433586074	-3.843899333	0.508156767	-8.37	0.019	29.55430259	0	1	0	1	NA
194	2015	5	1	2015/1/5 1:00	NA	NA	23	0.965925826	-0.258819045	0.833239465	66.7687	-11.60143294	0.443051905	-3.607372	0.501962867	-8.44	0.019	29.60143294	0	1	0	1	NA
195	2015	5	1.5	2015/1/5 1:30	NA	NA	23.5	0.991444861	-0.130526192	0.856503239	67.05242	-11.15329138	0.456127629	-3.587107	0.3908811	-8.46	0.019	29.15329138	0	1	0	1	NA
196	2015	5	2	2015/1/5 2:00	NA	NA	0	1	0	0.456511778	82.79149	-10.90094732	0.466830011	-3.538905333	0.285079833	-8.44	0.019	28.90094732	0	1	0	1	NA
197	2015	5	2.5	2015/1/5 2:30	NA	NA	0.5	0.991444861	0.130526192	0.334332548	87.18974	-11.1041693	0.473667314	-3.343633	0.274759367	-8.39	0.019	29.1041693	0	1	0	1	NA
198	2015	5	3	2015/1/5 3:00	NA	NA	1	0.965925826	0.258819045	0.340884698	87.25678	-10.79702572	0.483475728	-3.111410667	0.275793633	-8.34	0.019	28.79702572	0	1	0	1	NA
199	2015	5	3.5	2015/1/5 3:30	NA	NA	1.5	0.923879533	0.382683432	0.368127291	86.67725	-10.39197764	0.493140589	-3.042232	0.281603567	-8.29	0.019	28.39197764	0	1	0	1	NA
200	2015	5	4	2015/1/5 4:00	NA	NA	2	0.866025404	0.5	0.396936631	85.79211	-10.25387793	0.499008498	-2.836803333	0.291923467	-8.25	0.019	28.25387793	0	1	0	1	NA
201	2015	5	4.5	2015/1/5 4:30	NA	NA	2.5	0.79335334	0.608761429	0.415399455	85.06994	-10.3054524	0.502658691	-2.995118333	0.250012133	-8.2	0.019	28.3054524	0	1	0	1	NA
202	2015	5	5	2015/1/5 5:00	NA	NA	3	0.707106781	0.707106781	0.441662328	84.147	-10.28887564	0.50560099	-3.653188	0.244508567	-8.16	0.019	28.28887564	0	1	0	1	NA
203	2015	5	5.5	2015/1/5 5:30	NA	NA	3.5	0.608761429	0.79335334	0.488665325	82.56534	-10.21327493	0.50733958	-5.515962333	-0.039670673	-8.12	0.019	28.21327493	0	1	0	1	NA
204	2015	5	6	2015/1/5 6:00	NA	NA	4	0.5	0.866025404	0.535624026	81.03643	-10.11673764	0.508420502	-4.354353	-0.05024072	-8.08	0.019	28.11673764	0	1	0	1	NA
205	2015	5	6.5	2015/1/5 6:30	NA	NA	4.5	0.382683432	0.923879533	0.579329373	79.66507	-10.00851767	0.508323623	-2.838278333	0.4997085	-8.04	0.019	28.00851767	0	1	0	1	NA
206	2015	5	7	2015/1/5 7:00	NA	NA	5	0.258819045	0.965925826	0.637326487	77.72331	-9.95561345	0.506445435	-2.836767667	0.689269633	-8.01	0.019	27.95561345	0	1	0	1	NA
207	2015	5	7.5	2015/1/5 7:30	NA	NA	5.5	0.130526192	0.991444861	0.688601015	75.94714	-9.947231036	0.502582662	-6.064023333	0.2083466	-7.974	0.019	27.94723104	0	1	0	1	NA
208	2015	5	8	2015/1/5 8:00	NA	NA	6	6.12E-17	1	0.708285244	74.84575	-10.15554644	0.496175925	-17.90848667	-1.770524033	-7.943	0.019	28.15554644	0	1	0	1	NA
209	2015	5	8.5	2015/1/5 8:30	NA	NA	6.5	-0.130526192	0.991444861	0.701859106	74.60715	-10.38810434	0.488477219	-13.83684	-1.73811	-7.916	0.019	28.38810434	0	1	0	1	NA
210	2015	5	9	2015/1/5 9:00	NA	NA	7	-0.258819045	0.965925826	0.67956529	75.13496	-10.5291773	0.480090359	-14.48320333	-1.323027	-7.896	0.019	28.5291773	0	1	0	1	NA
211	2015	5	9.5	2015/1/5 9:30	NA	NA	7.5	-0.382683432	0.923879533	0.657227277	75.80311	-10.60648853	0.471794515	-15.72889333	-1.116619	-7.882	0.019	28.60648853	0	1	0	1	NA
212	2015	5	10	2015/1/5 10:00	NA	NA	8	-0.5	0.866025404	0.630230402	76.75626	-10.62843131	0.463242668	-15.07908333	-0.3074365	-7.869	0.019	28.62843131	0	1	0	1	NA
213	2015	5	10.5	2015/1/5 10:30	NA	NA	8.5	-0.608761429	0.79335334	0.327006334	88.00086	-10.5647593	0.312196914	40.85531496	36.79537384	-7.857	0.019	28.5647593	0	1	1	0	NA
214	2015	5	11	2015/1/5 11:00	NA	NA	9	-0.707106781	0.707106781	0.427039335	88.08951	-7.08227	0.1509912	8.683457	10.30731	-7.844	0.019	25.08227	0	1	1	0	NA
215	2015	5	11.5	2015/1/5 11:30	NA	NA	9.5	-0.79335334	0.608761429	0.323172622	88.10709	-10.60101	0.2260738	45.96061	35.9651	-7.837	0.019	28.60101	0	1	1	0	NA
216	2015	5	12	2015/1/5 12:00	NA	NA	10	-0.866025404	0.5	0.330567067	88.05997	-10.36747	0.2292386	91.81771	63.17061	-7.833	0.019	28.36747	0	1	1	0	NA
217	2015	5	12.5	2015/1/5 12:30	NA	NA	10.5	-0.923879533	0.382683432	0.339977092	88.23071	-9.834341	0.2338888	155.9877	102.2985	-7.796	0.019	27.834341	0	1	1	0	NA
218	2015	5	13	2015/1/5 13:00	NA	NA	11	-0.965925826	0.258819045	0.358263548	88.23947	-9.16377	0.2383178	182.6587	116.8762	-7.69	0.019	27.16377	0	1	1	0	NA
219	2015	5	13.5	2015/1/5 13:30	NA	NA	11.5	-0.991444861	0.130526192	0.36958954	88.13877	-8.877364	0.2396964	192.802	119.6507	-7.506	0.019	26.877364	0	1	1	0	NA
220	2015	5	14	2015/1/5 14:00	NA	NA	12	-1	1.22E-16	0.377766845	88.25868	-8.469976	0.2410095	183.0475	115.9709	-7.261	0.019	26.469976	0	1	1	0	NA
221	2015	5	14.5	2015/1/5 14:30	NA	NA	12.5	-0.991444861	-0.130526192	0.380061244	88.51063	-8.116034	0.2441075	121.4112	80.90694	-6.961	0.019	26.116034	0	1	1	0	NA
222	2015	5	15	2015/1/5 15:00	NA	NA	13	-0.965925826	-0.258819045	0.381779107	88.67836	-7.870263	0.2453535	104.5421	76.77546	-6.655	0.019	25.870263	0	1	1	0	NA
223	2015	5	15.5	2015/1/5 15:30	NA	NA	13.5	-0.923879533	-0.382683432	0.391213546	88.6925	-7.541227	0.2456725	138.1003	104.3516	-6.406	0.019	25.541227	0	1	1	0	NA
224	2015	5	16	2015/1/5 16:00	NA	NA	14	-0.866025404	-0.5	0.412990209	88.77277	-6.751401	0.2504493	168.0556	127.4913	-6.213	0.019	24.751401	0	1	1	0	NA
225	2015	5	16.5	2015/1/5 16:30	NA	NA	14.5	-0.79335334	-0.608761429	0.420342212	88.84232	-6.442465	0.249325	122.4463	99.86757	-6.033	0.019	24.442465	0	1	1	0	NA
226	2015	5	17	2015/1/5 17:00	NA	NA	15	-0.707106781	-0.707106781	0.448573135	88.91546	-5.510583	0.2537249	171.3544	141.2864	-5.853	0.019	23.510583	0	1	1	0	NA
227	2015	5	17.5	2015/1/5 17:30	NA	NA	15.5	-0.608761429	-0.79335334	0.720831426	81.04861	-6.318095	0.2428692	69.53507	95.02542	-5.659	0.019	24.318095	0	1	1	0	NA
228	2015	5	18	2015/1/5 18:00	NA	NA	16	-0.5	-0.866025404	0.679391523	81.29995	-6.911763	0.2372841	24.2664	70.65697	-5.485	0.019	24.911763	0	1	1	0	NA
229	2015	5	18.5	2015/1/5 18:30	NA	NA	16.5	-0.382683432	-0.923879533	0.639454531	81.65906	-7.442405	0.2329634	-25.28196	19.95146	-5.417	0.019	25.442405	0	1	1	0	NA
230	2015	5	19	2015/1/5 19:00	NA	NA	17	-0.258819045	-0.965925826	0.679534909	79.6457	-7.998353886	0.385013115	6.303941333	8.044945667	-5.451	0.019	25.99835389	0	1	0	1	NA
231	2015	5	19.5	2015/1/5 19:30	NA	NA	17.5	-0.130526192	-0.991444861	0.825349016	74.1335	-8.57570257	0.382640869	-0.413382367	1.174561867	-5.578	0.019	26.57570257	0	1	0	1	NA
232	2015	5	20	2015/1/5 20:00	NA	NA	18	-1.84E-16	-1	0.798715219	72.56802	-9.734765268	0.376951603	-2.785836333	0.533527967	-5.78	0.019	27.73476527	0	1	0	1	NA
233	2015	5	20.5	2015/1/5 20:30	NA	NA	18.5	0.130526192	-0.991444861	0.810243406	70.26905	-10.56473988	0.374360671	-1.707709433	0.6687305	-6.022	0.019	28.56473988	0	1	0	1	NA
234	2015	5	21	2015/1/5 21:00	NA	NA	19	0.258819045	-0.965925826	0.821116213	68.22429	-11.22760026	0.375036973	-1.474615767	0.582307467	-6.26	0.019	29.22760026	0	1	0	1	NA
235	2015	5	21.5	2015/1/5 21:30	NA	NA	19.5	0.382683432	-0.923879533	0.85412988	67.40942	-11.05227764	0.383355642	0.0462683	0.957915967	-6.46	0.019	29.05227764	0	1	0	1	NA
236	2015	5	22	2015/1/5 22:00	NA	NA	20	0.5	-0.866025404	0.840689566	68.50081	-10.82551795	0.393496483	0.466054233	1.044303567	-6.624	0.019	28.82551795	0	1	0	1	NA
237	2015	5	22.5	2015/1/5 22:30	NA	NA	20.5	0.608761429	-0.79335334	0.820099347	69.17384	-10.86540512	0.402080111	-5.170851	0.158745	-6.773	0.019	28.86540512	0	1	0	1	NA
238	2015	5	23	2015/1/5 23:00	NA	NA	21	0.707106781	-0.707106781	0.867012217	68.3698	-10.49228008	0.414249613	-14.59982	-2.020873333	-6.896	0.019	28.49228008	0	1	0	1	NA
239	2015	5	23.5	2015/1/5 23:30	NA	NA	21.5	0.79335334	-0.608761429	0.974666973	67.81933	-9.237034694	0.434747088	-6.437251667	-0.761242942	-6.977	0.019	27.23703469	0	1	0	1	NA
240	2015	6	0	2015/1/6 0:00	NA	NA	22	0.866025404	-0.5	1.074021695	65.12309	-9.026721602	0.44643992	-18.53116333	-2.2929399	-7.018	0.019	27.0267216	0	1	0	1	NA
241	2015	6	0.5	2015/1/6 0:30	NA	NA	22.5	0.923879533	-0.382683432	1.209433077	62.93276	-8.291397495	0.462178174	-29.52379333	-5.729526667	-7.03	0.019	26.2913975	0	1	0	1	NA
242	2015	6	1	2015/1/6 1:00	NA	NA	23	0.965925826	-0.258819045	1.250530522	62.70531	-7.942632879	0.475014403	-39.4386	-9.701660667	-7.023	0.019	25.94263288	0	1	0	1	NA
243	2015	6	1.5	2015/1/6 1:30	NA	NA	23.5	0.991444861	-0.130526192	1.237929792	63.10558	-7.934146281	0.484167672	-35.24379	-7.508506	-7.015	0.019	25.93414628	0	1	0	1	NA
244	2015	6	2	2015/1/6 2:00	NA	NA	0	1	0	0.983732842	70.7956	-7.88423453	0.493418749	-34.19107	-4.957252667	-7.026	0.019	25.88423453	0	1	0	1	NA
245	2015	6	2.5	2015/1/6 2:30	NA	NA	0.5	0.991444861	0.130526192	1.147323464	66.98009	-7.486138099	0.504441323	-29.83581	-3.584927	-7.034	0.019	25.4861381	0	1	0	1	NA
246	2015	6	3	2015/1/6 3:00	NA	NA	1	0.965925826	0.258819045	1.183057141	67.55552	-6.864552247	0.516578923	-23.07132667	-2.197326333	-7.028	0.019	24.86455225	0	1	0	1	NA
247	2015	6	3.5	2015/1/6 3:30	NA	NA	1.5	0.923879533	0.382683432	1.0146572	72.36197	-6.776851288	0.523404806	-22.49994667	-1.877069	-7.007	0.019	24.77685129	0	1	0	1	NA
248	2015	6	4	2015/1/6 4:00	NA	NA	2	0.866025404	0.5	0.993782952	70.89166	-7.711797278	0.520781629	-20.21554333	-1.365726333	-6.965	0.019	25.71179728	0	1	0	1	NA
249	2015	6	4.5	2015/1/6 4:30	NA	NA	2.5	0.79335334	0.608761429	1.051754707	68.34334	-8.060361867	0.521962132	-18.74832333	-1.480514533	-6.914	0.019	26.06036187	0	1	0	1	NA
250	2015	6	5	2015/1/6 5:00	NA	NA	3	0.707106781	0.707106781	1.115207759	65.14112	-8.542227807	0.520715095	-1.8572029	0.2695905	-6.879	0.019	26.54222781	0	1	0	1	NA
251	2015	6	5.5	2015/1/6 5:30	NA	NA	3.5	0.608761429	0.79335334	1.072596371	64.99292	-9.09074492	0.517030206	1.875115	0.610608933	-6.872	0.019	27.09074492	0	1	0	1	NA
252	2015	6	6	2015/1/6 6:00	NA	NA	4	0.5	0.866025404	1.050560352	64.86585	-9.39914219	0.514315677	1.530060667	0.514190733	-6.895	0.019	27.39914219	0	1	0	1	NA
253	2015	6	6.5	2015/1/6 6:30	NA	NA	4.5	0.382683432	0.923879533	1.058739764	64.50987	-9.428511638	0.512935668	0.257884533	0.576989933	-6.942	0.019	27.42851164	0	1	0	1	NA
254	2015	6	7	2015/1/6 7:00	NA	NA	5	0.258819045	0.965925826	1.072060467	62.50353	-9.963786342	0.505534565	-1.968820333	0.646285867	-7.005	0.019	27.96378634	0	1	0	1	NA
255	2015	6	7.5	2015/1/6 7:30	NA	NA	5.5	0.130526192	0.991444861	1.034890345	62.74888	-10.32418556	0.498254751	-2.486995333	0.9770771	-7.087	0.019	28.32418556	0	1	0	1	NA
256	2015	6	8	2015/1/6 8:00	NA	NA	6	6.12E-17	1	0.92253781	64.95377	-10.99749662	0.487562211	-2.935114	1.242849667	-7.184	0.019	28.99749662	0	1	0	1	NA
257	2015	6	8.5	2015/1/6 8:30	NA	NA	6.5	-0.130526192	0.991444861	0.866162714	65.05547	-11.74399283	0.474996669	-4.121587333	0.9764803	-7.311	0.019	29.74399283	0	1	0	1	NA
258	2015	6	9	2015/1/6 9:00	NA	NA	7	-0.258819045	0.965925826	0.831110199	65.37498	-12.14064367	0.464280151	-3.790368667	1.035053167	-7.454	0.019	30.14064367	0	1	0	1	NA
259	2015	6	9.5	2015/1/6 9:30	NA	NA	7.5	-0.382683432	0.923879533	0.771212941	66.02145	-12.82810725	0.45024871	-3.050537667	1.160726	-7.604	0.019	30.82810725	0	1	0	1	NA
260	2015	6	10	2015/1/6 10:00	NA	NA	8	-0.5	0.866025404	0.652589549	69.55215	-13.52777586	0.43575416	-0.804359833	1.948531667	-7.768	0.019	31.52777586	0	1	0	1	NA
261	2015	6	10.5	2015/1/6 10:30	NA	NA	8.5	-0.608761429	0.79335334	0.300620218	85.18707	-14.19017546	0.278289422	54.60362191	39.43253642	-7.944	0.019	32.19017546	0	1	1	0	NA
262	2015	6	11	2015/1/6 11:00	NA	NA	9	-0.707106781	0.707106781	0.290060044	85.47286	-14.38694	0.1659044	34.89187	24.23629	-8.12	0.019	32.38694	0	1	1	0	NA
263	2015	6	11.5	2015/1/6 11:30	NA	NA	9.5	-0.79335334	0.608761429	0.294800169	86.01714	-13.72803	0.1745738	85.6877	53.87289	-8.27	0.019	31.72803	0	1	1	0	NA
264	2015	6	12	2015/1/6 12:00	NA	NA	10	-0.866025404	0.5	0.310992227	86.63193	-12.52559	0.1907962	124.2347	81.86171	-8.37	0.019	30.52559	0	1	1	0	NA
265	2015	6	12.5	2015/1/6 12:30	NA	NA	10.5	-0.923879533	0.382683432	0.334418818	86.89581	-11.38283	0.2038059	167.2	105.7116	-8.36	0.019	29.38283	0	1	1	0	NA
266	2015	6	13	2015/1/6 13:00	NA	NA	11	-0.965925826	0.258819045	0.354997112	87.22172	-10.32426	0.2126875	194.3965	115.6155	-8.26	0.019	28.32426	0	1	1	0	NA
267	2015	6	13.5	2015/1/6 13:30	NA	NA	11.5	-0.991444861	0.130526192	0.355374877	87.22145	-10.3112	0.2135501	242.931	140.6316	-8.04	0.019	28.3112	0	1	1	0	NA
268	2015	6	14	2015/1/6 14:00	NA	NA	12	-1	1.22E-16	0.361015954	87.43163	-9.905357	0.2173919	235.4928	137.9006	-7.714	0.019	27.905357	0	1	1	0	NA
269	2015	6	14.5	2015/1/6 14:30	NA	NA	12.5	-0.991444861	-0.130526192	0.375964	87.56895	-9.255171	0.2221207	174.5962	103.5184	-7.322	0.019	27.255171	0	1	1	0	NA
270	2015	6	15	2015/1/6 15:00	NA	NA	13	-0.965925826	-0.258819045	0.375520287	87.83704	-8.994061	0.22194	132.3358	79.10516	-6.926	0.019	26.994061	0	1	1	0	NA
271	2015	6	15.5	2015/1/6 15:30	NA	NA	13.5	-0.923879533	-0.382683432	0.373623205	87.93949	-8.951026	0.2245483	143.3672	88.26877	-6.575	0.019	26.951026	0	1	1	0	NA
272	2015	6	16	2015/1/6 16:00	NA	NA	14	-0.866025404	-0.5	0.393587732	88.07513	-8.14455	0.2336049	122.8548	76.86936	-6.274	0.019	26.14455	0	1	1	0	NA
273	2015	6	16.5	2015/1/6 16:30	NA	NA	14.5	-0.79335334	-0.608761429	0.392378166	88.22365	-8.02372	0.231476	124.6617	78.66548	-6.014	0.019	26.02372	0	1	1	0	NA
274	2015	6	17	2015/1/6 17:00	NA	NA	15	-0.707106781	-0.707106781	0.391957652	88.34578	-7.90407	0.231609	85.75746	58.88746	-5.793	0.019	25.90407	0	1	1	0	NA
275	2015	6	17.5	2015/1/6 17:30	NA	NA	15.5	-0.608761429	-0.79335334	0.382692106	88.51359	-8.024572	0.2296156	67.86145	53.86178	-5.612	0.019	26.024572	0	1	1	0	NA
276	2015	6	18	2015/1/6 18:00	NA	NA	16	-0.5	-0.866025404	0.378251196	88.40508	-8.293719	0.2282577	21.15987	30.23142	-5.493	0.019	26.293719	0	1	1	0	NA
277	2015	6	18.5	2015/1/6 18:30	NA	NA	16.5	-0.382683432	-0.923879533	0.346736146	88.43111	-9.369592	0.2178353	8.032385	21.40616	-5.447	0.019	27.369592	0	1	1	0	NA
278	2015	6	19	2015/1/6 19:00	NA	NA	17	-0.258819045	-0.965925826	0.541082833	85.81762	-6.278577	0.1451182	-4.788873	5.456958	-5.473	0.019	24.278577	0	1	0	1	NA
279	2015	6	19.5	2015/1/6 19:30	NA	NA	17.5	-0.130526192	-0.991444861	0.42175745	85.77763	-9.503820694	0.374678805	-0.253613633	1.385993	-5.545	0.019	27.50382069	0	1	0	1	NA
280	2015	6	20	2015/1/6 20:00	NA	NA	18	-1.84E-16	-1	0.406558686	85.36632	-10.32376182	0.372006282	-0.563075533	1.083481667	-5.652	0.019	28.32376182	0	1	0	1	NA
281	2015	6	20.5	2015/1/6 20:30	NA	NA	18.5	0.130526192	-0.991444861	0.381876054	85.49468	-10.99599863	0.371911724	-0.637069933	1.0437548	-5.783	0.019	28.99599863	0	1	0	1	NA
282	2015	6	21	2015/1/6 21:00	NA	NA	19	0.258819045	-0.965925826	0.359196028	85.83284	-11.46371543	0.373921552	-0.569876133	1.218366667	-5.932	0.019	29.46371543	0	1	0	1	NA
283	2015	6	21.5	2015/1/6 21:30	NA	NA	19.5	0.382683432	-0.923879533	0.350438729	85.93503	-11.6798063	0.379216025	-0.555213267	1.254115333	-6.096	0.019	29.6798063	0	1	0	1	NA
284	2015	6	22	2015/1/6 22:00	NA	NA	20	0.5	-0.866025404	0.344949305	86.39562	-11.46292184	0.388785161	-0.5182975	1.180819333	-6.267	0.019	29.46292184	0	1	0	1	NA
285	2015	6	22.5	2015/1/6 22:30	NA	NA	20.5	0.608761429	-0.79335334	0.344089015	86.58401	-11.3208778	0.3988658	-0.5083079	1.124035333	-6.419	0.019	29.3208778	0	1	0	1	NA
286	2015	6	23	2015/1/6 23:00	NA	NA	21	0.707106781	-0.707106781	0.34642722	86.67911	-11.14832989	0.40946929	-0.451251067	1.108299	-6.526	0.019	29.14832989	0	1	0	1	NA
287	2015	6	23.5	2015/1/6 23:30	NA	NA	21.5	0.79335334	-0.608761429	0.348190077	86.9172	-10.86056367	0.421503561	-0.429172833	1.085972667	-6.6	0.019	28.86056367	0	1	0	1	NA
288	2015	7	0	2015/1/7 0:00	NA	NA	22	0.866025404	-0.5	0.349627204	87.03181	-10.6993922	0.432580442	-0.4280502	1.124951	-6.672	0.019	28.6993922	0	1	0	1	NA
289	2015	7	0.5	2015/1/7 0:30	NA	NA	22.5	0.923879533	-0.382683432	0.338375993	87.14022	-11.00256763	0.439483753	-0.424516667	1.292982667	-6.777	0.019	29.00256763	0	1	0	1	NA
290	2015	7	1	2015/1/7 1:00	NA	NA	23	0.965925826	-0.258819045	0.315849275	87.19051	-11.80868969	0.441838977	-0.434371133	1.079434	-6.898	0.019	29.80868969	0	1	0	1	NA
291	2015	7	1.5	2015/1/7 1:30	NA	NA	23.5	0.991444861	-0.130526192	0.315628717	87.22231	-11.78659574	0.450617276	-0.473988	0.849846667	-7.03	0.019	29.78659574	0	1	0	1	NA
292	2015	7	2	2015/1/7 2:00	NA	NA	0	1	0	0.309912003	87.17445	-12.05848787	0.456247228	-0.494452233	0.829845367	-7.182	0.019	30.05848787	0	1	0	1	NA
293	2015	7	2.5	2015/1/7 2:30	NA	NA	0.5	0.991444861	0.130526192	0.294123534	87.00259	-12.86466812	0.457009818	-0.516061533	0.895813733	-7.356	0.019	30.86466812	0	1	0	1	NA
294	2015	7	3	2015/1/7 3:00	NA	NA	1	0.965925826	0.258819045	0.288834044	86.87173	-13.20901248	0.46067525	-0.5236434	0.9661487	-7.546	0.019	31.20901248	0	1	0	1	NA
295	2015	7	3.5	2015/1/7 3:30	NA	NA	1.5	0.923879533	0.382683432	0.302017802	85.94777	-13.4940326	0.463392729	-0.517004733	0.928471633	-7.742	0.019	31.4940326	0	1	0	1	NA
296	2015	7	4	2015/1/7 4:00	NA	NA	2	0.866025404	0.5	0.296408521	86.10463	-13.58557614	0.467117761	-0.5445434	0.748783633	-7.936	0.019	31.58557614	0	1	0	1	NA
297	2015	7	4.5	2015/1/7 4:30	NA	NA	2.5	0.79335334	0.608761429	0.272393889	86.4147	-14.33630783	0.464267409	-0.491520267	0.921318833	-8.12	0.019	32.33630783	0	1	0	1	NA
298	2015	7	5	2015/1/7 5:00	NA	NA	3	0.707106781	0.707106781	0.261001144	86.65657	-14.6350668	0.464002639	-0.4909364	0.9886146	-8.3	0.019	32.6350668	0	1	0	1	NA
299	2015	7	5.5	2015/1/7 5:30	NA	NA	3.5	0.608761429	0.79335334	0.2542442	86.75155	-14.8648072	0.463126815	-0.578725233	0.7788933	-8.47	0.019	32.8648072	0	1	0	1	NA
300	2015	7	6	2015/1/7 6:00	NA	NA	4	0.5	0.866025404	0.27763174	86.82824	-13.73100688	0.472544874	-0.579515267	0.886725667	-8.61	0.019	31.73100688	0	1	0	1	NA
301	2015	7	6.5	2015/1/7 6:30	NA	NA	4.5	0.382683432	0.923879533	0.279092639	86.9215	-13.58081758	0.472685796	-0.539700533	1.014592633	-8.72	0.019	31.58081758	0	1	0	1	NA
302	2015	7	7	2015/1/7 7:00	NA	NA	5	0.258819045	0.965925826	0.27463136	87.14094	-13.57099982	0.470092951	-0.531958767	0.952908533	-8.81	0.019	31.57099982	0	1	0	1	NA
303	2015	7	7.5	2015/1/7 7:30	NA	NA	5.5	0.130526192	0.991444861	0.270644767	87.30119	-13.59633087	0.466439369	-0.541154367	0.9864731	-8.9	0.019	31.59633087	0	1	0	1	NA
304	2015	7	8	2015/1/7 8:00	NA	NA	6	6.12E-17	1	0.267511722	87.4742	-13.5710996	0.461418376	-0.550026333	1.040668667	-9.02	0.019	31.5710996	0	1	0	1	NA
305	2015	7	8.5	2015/1/7 8:30	NA	NA	6.5	-0.130526192	0.991444861	0.24532643	87.60815	-14.48977118	0.447906578	-0.544867233	0.9237885	-9.14	0.019	32.48977118	0	1	0	1	NA
306	2015	7	9	2015/1/7 9:00	NA	NA	7	-0.258819045	0.965925826	0.227010811	87.71671	-15.31667926	0.433755509	-0.545354667	0.8707656	-9.26	0.019	33.31667926	0	1	0	1	NA
307	2015	7	9.5	2015/1/7 9:30	NA	NA	7.5	-0.382683432	0.923879533	0.215537955	87.85432	-15.80172017	0.422054246	-0.547449567	0.842382233	-9.38	0.019	33.80172017	0	1	0	1	NA
308	2015	7	10	2015/1/7 10:00	NA	NA	8	-0.5	0.866025404	0.206188983	87.89545	-16.28885756	0.409181679	-0.358718673	0.925139867	-9.5	0.019	34.28885756	0	1	0	1	NA
309	2015	7	10.5	2015/1/7 10:30	NA	NA	8.5	-0.608761429	0.79335334	0.207939603	87.99828	-16.0870667	0.259671449	59.50198527	39.61096136	-9.63	0.019	34.0870667	0	1	1	0	NA
310	2015	7	11	2015/1/7 11:00	NA	NA	9	-0.707106781	0.707106781	0.215205112	87.94141	-15.73433	0.1452513	47.36851	27.21912	-9.75	0.019	33.73433	0	1	1	0	NA
311	2015	7	11.5	2015/1/7 11:30	NA	NA	9.5	-0.79335334	0.608761429	1.413272112	28.97698	-14.42812	0.1637661	84.90533	48.26925	-9.85	0.019	32.42812	0	1	1	0	NA
312	2015	7	12	2015/1/7 12:00	NA	NA	10	-0.866025404	0.5	0.294307048	86.72513	-13.11539	0.1846798	113.6105	63.54122	-9.88	0.019	31.11539	0	1	1	0	NA
313	2015	7	12.5	2015/1/7 12:30	NA	NA	10.5	-0.923879533	0.382683432	0.337389222	86.76018	-11.40087	0.2152665	157.8457	87.37536	-9.8	0.019	29.40087	0	1	1	0	NA
314	2015	7	13	2015/1/7 13:00	NA	NA	11	-0.965925826	0.258819045	0.360459708	86.7669	-10.57083	0.2303549	223.094	125.8703	-9.64	0.019	28.57083	0	1	1	0	NA
315	2015	7	13.5	2015/1/7 13:30	NA	NA	11.5	-0.991444861	0.130526192	0.389083964	86.83046	-9.550828	0.2521871	231.7407	137.6236	-9.4	0.019	27.550828	0	1	1	0	NA
316	2015	7	14	2015/1/7 14:00	NA	NA	12	-1	1.22E-16	0.392199513	86.79845	-9.480824	0.2530405	234.8422	149.7698	-9.09	0.019	27.480824	0	1	1	0	NA
317	2015	7	14.5	2015/1/7 14:30	NA	NA	12.5	-0.991444861	-0.130526192	0.39926199	86.80571	-9.248371	0.2499619	261.9504	150.2396	-8.73	0.019	27.248371	0	1	1	0	NA
318	2015	7	15	2015/1/7 15:00	NA	NA	13	-0.965925826	-0.258819045	0.394626048	86.91916	-9.286861	0.2305799	238.936	144.5471	-8.32	0.019	27.286861	0	1	1	0	NA
319	2015	7	15.5	2015/1/7 15:30	NA	NA	13.5	-0.923879533	-0.382683432	0.409850248	86.8057	-8.916836	0.2264614	215.2155	135.8694	-7.922	0.019	26.916836	0	1	1	0	NA
320	2015	7	16	2015/1/7 16:00	NA	NA	14	-0.866025404	-0.5	0.419845294	86.93763	-8.482867	0.2288541	126.1718	81.9036	-7.545	0.019	26.482867	0	1	1	0	NA
321	2015	7	16.5	2015/1/7 16:30	NA	NA	14.5	-0.79335334	-0.608761429	0.42296007	87.02955	-8.29866	0.2291885	88.68641	56.29908	-7.2	0.019	26.29866	0	1	1	0	NA
322	2015	7	17	2015/1/7 17:00	NA	NA	15	-0.707106781	-0.707106781	0.419995697	87.027	-8.390842	0.228576	68.80198	45.51429	-6.912	0.019	26.390842	0	1	1	0	NA
323	2015	7	17.5	2015/1/7 17:30	NA	NA	15.5	-0.608761429	-0.79335334	0.405167607	87.17013	-8.707102	0.2189724	72.95777	48.71641	-6.695	0.019	26.707102	0	1	1	0	NA
324	2015	7	18	2015/1/7 18:00	NA	NA	16	-0.5	-0.866025404	0.385943395	87.2747	-9.21972	0.2119658	43.86217	33.83135	-6.545	0.019	27.21972	0	1	1	0	NA
325	2015	7	18.5	2015/1/7 18:30	NA	NA	16.5	-0.382683432	-0.923879533	0.384969244	87.14658	-9.378322	0.2072668	15.52544	17.96894	-6.448	0.019	27.378322	0	1	1	0	NA
326	2015	7	19	2015/1/7 19:00	NA	NA	17	-0.258819045	-0.965925826	0.379074459	87.14723	-9.572463	0.2059498	-2.314312	6.912902	-6.41	0.019	27.572463	0	1	1	0	NA
327	2015	7	19.5	2015/1/7 19:30	NA	NA	17.5	-0.130526192	-0.991444861	0.376350638	87.08877	-9.720548592	0.372358475	-0.4933625	-0.7732208	-6.421	0.019	27.72054859	0	1	0	1	NA
328	2015	7	20	2015/1/7 20:00	NA	NA	18	-1.84E-16	-1	0.385925008	86.2108	-10.2315853	0.372204631	-1.803015667	-3.637416333	-6.47	0.019	28.2315853	0	1	0	1	NA
329	2015	7	20.5	2015/1/7 20:30	NA	NA	18.5	0.130526192	-0.991444861	0.380626273	86.06262	-10.5385175	0.374476626	-3.213907	-8.362590667	-6.57	0.019	28.5385175	0	1	0	1	NA
330	2015	7	21	2015/1/7 21:00	NA	NA	19	0.258819045	-0.965925826	0.370621001	86.43089	-10.53676011	0.38083714	-2.611165667	-9.4404	-6.72	0.019	28.53676011	0	1	0	1	NA
331	2015	7	21.5	2015/1/7 21:30	NA	NA	19.5	0.382683432	-0.923879533	0.375625526	85.63662	-11.07902365	0.383345427	-1.965639333	-7.295826667	-6.894	0.019	29.07902365	0	1	0	1	NA
332	2015	7	22	2015/1/7 22:00	NA	NA	20	0.5	-0.866025404	0.514955297	79.22365	-11.74456257	0.385403817	-1.755735333	-5.190361667	-7.088	0.019	29.74456257	0	1	0	1	NA
333	2015	7	22.5	2015/1/7 22:30	NA	NA	20.5	0.608761429	-0.79335334	0.716120998	68.75916	-12.70692571	0.385413911	-1.626375667	-3.720895	-7.303	0.019	30.70692571	0	1	0	1	NA
334	2015	7	23	2015/1/7 23:00	NA	NA	21	0.707106781	-0.707106781	0.723094992	67.59195	-13.03738157	0.391467895	-1.0441042	-2.119403333	-7.53	0.019	31.03738157	0	1	0	1	NA
335	2015	7	23.5	2015/1/7 23:30	NA	NA	21.5	0.79335334	-0.608761429	0.765989112	63.5092	-13.78096062	0.394321124	-0.729056	-0.70316563	-7.758	0.019	31.78096062	0	1	0	1	NA
336	2015	8	0	2015/1/8 0:00	NA	NA	22	0.866025404	-0.5	0.697588984	66.53649	-13.86512403	0.402824032	-0.348041667	0.6061368	-7.976	0.019	31.86512403	0	1	0	1	NA
337	2015	8	0.5	2015/1/8 0:30	NA	NA	22.5	0.923879533	-0.382683432	0.667263102	67.73607	-13.96142841	0.411236548	-0.284034567	0.911360133	-8.18	0.019	31.96142841	0	1	0	1	NA
338	2015	8	1	2015/1/8 1:00	NA	NA	23	0.965925826	-0.258819045	0.768393287	64.04401	-13.5633961	0.423549486	-0.3905566	0.747322333	-8.38	0.019	31.5633961	0	1	0	1	NA
339	2015	8	1.5	2015/1/8 1:30	NA	NA	23.5	0.991444861	-0.130526192	0.852885487	61.11464	-13.24656512	0.434842347	-0.3224409	0.882166633	-8.57	0.019	31.24656512	0	1	0	1	NA
340	2015	8	2	2015/1/8 2:00	NA	NA	0	1	0	0.825405535	57.4806	-14.72644133	0.430723046	-0.414232433	0.471943033	-8.74	0.019	32.72644133	0	1	0	1	NA
341	2015	8	2.5	2015/1/8 2:30	NA	NA	0.5	0.991444861	0.130526192	0.847214658	55.2612	-15.02463708	0.435747882	-0.483193433	0.416240667	-8.91	0.019	33.02463708	0	1	0	1	NA
342	2015	8	3	2015/1/8 3:00	NA	NA	1	0.965925826	0.258819045	0.815501516	55.4363	-15.43485893	0.439063568	-0.423048633	0.5046343	-9.07	0.019	33.43485893	0	1	0	1	NA
343	2015	8	3.5	2015/1/8 3:30	NA	NA	1.5	0.923879533	0.382683432	0.771321149	55.85535	-15.98671654	0.440238385	-0.449970633	0.5983353	-9.23	0.019	33.98671654	0	1	0	1	NA
344	2015	8	4	2015/1/8 4:00	NA	NA	2	0.866025404	0.5	0.743073544	55.99057	-16.3934982	0.441494562	-0.422410033	0.5587246	-9.4	0.019	34.3934982	0	1	0	1	NA
345	2015	8	4.5	2015/1/8 4:30	NA	NA	2.5	0.79335334	0.608761429	0.707966569	57.24056	-16.62546999	0.443195852	-0.4499547	0.593682567	-9.55	0.019	34.62546999	0	1	0	1	NA
346	2015	8	5	2015/1/8 5:00	NA	NA	3	0.707106781	0.707106781	0.220089891	85.85927	-17.35460557	0.43947558	-0.481223233	0.482049867	-9.71	0.019	35.35460557	0	1	0	1	NA
347	2015	8	5.5	2015/1/8 5:30	NA	NA	3.5	0.608761429	0.79335334	0.222947977	85.42932	-17.55480529	0.438979103	-0.4267594	0.424673333	-9.86	0.019	35.55480529	0	1	0	1	NA
348	2015	8	6	2015/1/8 6:00	NA	NA	4	0.5	0.866025404	0.259403945	83.32513	-17.36040071	0.440497844	-0.4791202	0.288766567	-10.01	0.019	35.36040071	0	1	0	1	NA
349	2015	8	6.5	2015/1/8 6:30	NA	NA	4.5	0.382683432	0.923879533	0.339388977	80.35852	-16.11910161	0.449537029	-0.530039667	0.2024362	-10.15	0.019	34.11910161	0	1	0	1	NA
350	2015	8	7	2015/1/8 7:00	NA	NA	5	0.258819045	0.965925826	0.376637854	79.55709	-15.35391326	0.453419296	-0.561770567	0.172077533	-10.28	0.019	33.35391326	0	1	0	1	NA
351	2015	8	7.5	2015/1/8 7:30	NA	NA	5.5	0.130526192	0.991444861	0.401552236	77.75083	-15.60041719	0.447788514	-0.636557233	0.1743933	-10.39	0.019	33.60041719	0	1	0	1	NA
352	2015	8	8	2015/1/8 8:00	NA	NA	6	6.12E-17	1	0.474606517	74.62787	-15.17196244	0.446262682	-0.541127167	0.226360633	-10.49	0.019	33.17196244	0	1	0	1	NA
353	2015	8	8.5	2015/1/8 8:30	NA	NA	6.5	-0.130526192	0.991444861	0.488078537	73.21473	-15.48579879	0.437993627	-0.465392433	0.375406133	-10.58	0.019	33.48579879	0	1	0	1	NA
354	2015	8	9	2015/1/8 9:00	NA	NA	7	-0.258819045	0.965925826	0.509136171	72.45504	-15.31502563	0.432360901	-0.428171967	0.3002222	-10.67	0.019	33.31502563	0	1	0	1	NA
355	2015	8	9.5	2015/1/8 9:30	NA	NA	7.5	-0.382683432	0.923879533	0.515306291	72.44262	-15.17608316	0.425619238	-0.5240777	0.1497774	-10.76	0.019	33.17608316	0	1	0	1	NA
356	2015	8	10	2015/1/8 10:00	NA	NA	8	-0.5	0.866025404	0.509799202	72.48058	-15.28832891	0.416514917	-0.0081434	0.510034767	-10.85	0.019	33.28832891	0	1	0	1	NA
357	2015	8	10.5	2015/1/8 10:30	NA	NA	8.5	-0.608761429	0.79335334	0.511073823	72.6801	-15.17119592	0.266122064	59.74953523	36.83863744	-10.94	0.019	33.17119592	0	1	1	0	NA
358	2015	8	11	2015/1/8 11:00	NA	NA	9	-0.707106781	0.707106781	0.52898711	72.54892	-14.81496753	0.259945608	36.14300185	22.9034834	-11.03	0.019	32.81496753	0	1	1	0	NA
359	2015	8	11.5	2015/1/8 11:30	NA	NA	9.5	-0.79335334	0.608761429	0.560524341	71.99578	-14.35737	0.1646547	84.67155	44.6527	-11.11	0.019	32.35737	0	1	1	0	NA
360	2015	8	12	2015/1/8 12:00	NA	NA	10	-0.866025404	0.5	0.619229573	71.37591	-13.41459	0.1794542	105.5164	54.19285	-11.11	0.019	31.41459	0	1	1	0	NA
361	2015	8	12.5	2015/1/8 12:30	NA	NA	10.5	-0.923879533	0.382683432	0.655039011	71.35642	-12.73583	0.1907324	172.1405	87.67238	-11.04	0.019	30.73583	0	1	1	0	NA
362	2015	8	13	2015/1/8 13:00	NA	NA	11	-0.965925826	0.258819045	0.719568371	71.87913	-11.3496	0.2161285	198.5624	106.1101	-10.89	0.019	29.3496	0	1	1	0	NA
363	2015	8	13.5	2015/1/8 13:30	NA	NA	11.5	-0.991444861	0.130526192	0.379928725	85.97155	-10.64284	0.2299509	243.3821	132.2262	-10.64	0.019	28.64284	0	1	1	0	NA
364	2015	8	14	2015/1/8 14:00	NA	NA	12	-1	1.22E-16	0.424841176	85.35137	-9.784202	0.2481057	270.5939	153.818	-10.31	0.019	27.784202	0	1	1	0	NA
365	2015	8	14.5	2015/1/8 14:30	NA	NA	12.5	-0.991444861	-0.130526192	0.425132112	85.27821	-9.838284	0.2457485	219.5674	144.2722	-9.93	0.019	27.838284	0	1	1	0	NA
366	2015	8	15	2015/1/8 15:00	NA	NA	13	-0.965925826	-0.258819045	0.413836701	85.97854	-9.563519	0.2490456	223.1841	147.1968	-9.52	0.019	27.563519	0	1	1	0	NA
367	2015	8	15.5	2015/1/8 15:30	NA	NA	13.5	-0.923879533	-0.382683432	0.408761555	86.93345	-8.827119	0.2538116	225.47	140.7327	-9.12	0.019	26.827119	0	1	1	0	NA
368	2015	8	16	2015/1/8 16:00	NA	NA	14	-0.866025404	-0.5	0.392869759	87.58791	-8.678091	0.235834	196.1493	131.3363	-8.73	0.019	26.678091	0	1	1	0	NA
369	2015	8	16.5	2015/1/8 16:30	NA	NA	14.5	-0.79335334	-0.608761429	0.404988736	87.64697	-8.23035	0.2286259	149.9672	115.3043	-8.35	0.019	26.23035	0	1	1	0	NA
370	2015	8	17	2015/1/8 17:00	NA	NA	15	-0.707106781	-0.707106781	0.458550809	86.26822	-7.995261	0.2222322	101.6548	92.2727	-8.01	0.019	25.995261	0	1	1	0	NA
371	2015	8	17.5	2015/1/8 17:30	NA	NA	15.5	-0.608761429	-0.79335334	0.584071268	82.78157	-7.794485	0.2215516	61.57551	71.99361	-7.746	0.019	25.794485	0	1	1	0	NA
372	2015	8	18	2015/1/8 18:00	NA	NA	16	-0.5	-0.866025404	0.731850843	77.64245	-8.25007	0.2144047	21.35606	48.2768	-7.557	0.019	26.25007	0	1	1	0	NA
373	2015	8	18.5	2015/1/8 18:30	NA	NA	16.5	-0.382683432	-0.923879533	0.834857803	72.89987	-9.021875	0.2072847	-12.30128	21.72013	-7.45	0.019	27.021875	0	1	1	0	NA
374	2015	8	19	2015/1/8 19:00	NA	NA	17	-0.258819045	-0.965925826	0.851400646	71.25906	-9.517122	0.2044424	-37.96539	-0.3936427	-7.428	0.019	27.517122	0	1	1	0	NA
375	2015	8	19.5	2015/1/8 19:30	NA	NA	17.5	-0.130526192	-0.991444861	0.823034397	71.27857	-9.935335031	0.368777215	-0.203676533	1.830910667	-7.489	0.019	27.93533503	0	1	0	1	NA
376	2015	8	20	2015/1/8 20:00	NA	NA	18	-1.84E-16	-1	0.743707852	71.66312	-11.03455067	0.363100456	-0.883118667	1.297100667	-7.631	0.019	29.03455067	0	1	0	1	NA
377	2015	8	20.5	2015/1/8 20:30	NA	NA	18.5	0.130526192	-0.991444861	0.640005094	72.7707	-12.39921014	0.356806684	-0.864968667	1.275736	-7.826	0.019	30.39921014	0	1	0	1	NA
378	2015	8	21	2015/1/8 21:00	NA	NA	19	0.258819045	-0.965925826	0.593148515	72.87919	-13.28150761	0.355370129	-0.938710467	1.197202333	-8.04	0.019	31.28150761	0	1	0	1	NA
379	2015	8	21.5	2015/1/8 21:30	NA	NA	19.5	0.382683432	-0.923879533	0.540749485	74.02171	-13.8830762	0.35752075	-0.973418267	1.007139533	-8.26	0.019	31.8830762	0	1	0	1	NA
380	2015	8	22	2015/1/8 22:00	NA	NA	20	0.5	-0.866025404	0.519179234	75.06648	-13.878937	0.364990058	-0.622545533	1.563195	-8.48	0.019	31.878937	0	1	0	1	NA
381	2015	8	22.5	2015/1/8 22:30	NA	NA	20.5	0.608761429	-0.79335334	0.373743385	82.28497	-13.71963977	0.374895276	-0.633982767	1.636108	-8.68	0.019	31.71963977	0	1	0	1	NA
382	2015	8	23	2015/1/8 23:00	NA	NA	21	0.707106781	-0.707106781	0.384990634	81.71763	-13.7424097	0.383694379	-0.667517533	1.708253667	-8.88	0.019	31.7424097	0	1	0	1	NA
383	2015	8	23.5	2015/1/8 23:30	NA	NA	21.5	0.79335334	-0.608761429	0.393068659	80.78876	-14.09163061	0.39008858	-0.601087367	1.896705667	-9.07	0.019	32.09163061	0	1	0	1	NA
384	2015	9	0	2015/1/9 0:00	NA	NA	22	0.866025404	-0.5	0.473393765	77.30435	-13.85808877	0.401493318	-0.695577433	1.830496333	-9.25	0.019	31.85808877	0	1	0	1	NA
385	2015	9	0.5	2015/1/9 0:30	NA	NA	22.5	0.923879533	-0.382683432	0.519734381	72.72642	-14.94912976	0.401904266	-0.664769	2.023181333	-9.41	0.019	32.94912976	0	1	0	1	NA
386	2015	9	1	2015/1/9 1:00	NA	NA	23	0.965925826	-0.258819045	0.534554338	70.56234	-15.52722792	0.406277654	-0.492371333	2.249506	-9.58	0.019	33.52722792	0	1	0	1	NA
387	2015	9	1.5	2015/1/9 1:30	NA	NA	23.5	0.991444861	-0.130526192	0.556339806	69.83095	-15.34296286	0.416288427	-0.541382967	2.217574333	-9.73	0.019	33.34296286	0	1	0	1	NA
388	2015	9	2	2015/1/9 2:00	NA	NA	0	1	0	0.589875922	69.23094	-14.87697633	0.42852701	-0.381722967	2.374248667	-9.88	0.019	32.87697633	0	1	0	1	NA
389	2015	9	2.5	2015/1/9 2:30	NA	NA	0.5	0.991444861	0.130526192	0.613533981	68.85121	-14.55117363	0.438954375	-0.3463982	2.494237667	-10.02	0.019	32.55117363	0	1	0	1	NA
390	2015	9	3	2015/1/9 3:00	NA	NA	1	0.965925826	0.258819045	0.588284669	69.9739	-14.61526374	0.445355701	-0.501366767	2.280489	-10.15	0.019	32.61526374	0	1	0	1	NA
391	2015	9	3.5	2015/1/9 3:30	NA	NA	1.5	0.923879533	0.382683432	0.516941966	71.25113	-15.64461017	0.442815221	-0.5800237	2.034817667	-10.27	0.019	33.64461017	0	1	0	1	NA
392	2015	9	4	2015/1/9 4:00	NA	NA	2	0.866025404	0.5	0.512206159	72.51747	-15.21581718	0.450928307	-0.490055367	2.054165333	-10.39	0.019	33.21581718	0	1	0	1	NA
393	2015	9	4.5	2015/1/9 4:30	NA	NA	2.5	0.79335334	0.608761429	0.4983558	72.45562	-15.57075821	0.45187033	-0.381053233	2.043701333	-10.5	0.019	33.57075821	0	1	0	1	NA
394	2015	9	5	2015/1/9 5:00	NA	NA	3	0.707106781	0.707106781	0.506939041	71.50643	-15.7713286	0.452380566	-0.433636633	1.954014333	-10.62	0.019	33.7713286	0	1	0	1	NA
395	2015	9	5.5	2015/1/9 5:30	NA	NA	3.5	0.608761429	0.79335334	0.510409121	71.40967	-15.73039636	0.454160744	-0.6624288	1.412488667	-10.73	0.019	33.73039636	0	1	0	1	NA
396	2015	9	6	2015/1/9 6:00	NA	NA	4	0.5	0.866025404	0.50412772	72.35449	-15.47692549	0.455995252	-0.636617667	1.347189	-10.84	0.019	33.47692549	0	1	0	1	NA
397	2015	9	6.5	2015/1/9 6:30	NA	NA	4.5	0.382683432	0.923879533	0.492960388	73.76949	-15.11594077	0.457893813	-0.579544633	1.425008667	-10.95	0.019	33.11594077	0	1	0	1	NA
398	2015	9	7	2015/1/9 7:00	NA	NA	5	0.258819045	0.965925826	0.71084933	56.56146	-16.76374159	0.441479534	-0.4274725	1.72359	-11.04	0.019	34.76374159	0	1	0	1	NA
399	2015	9	7.5	2015/1/9 7:30	NA	NA	5.5	0.130526192	0.991444861	0.244995395	84.76353	-16.97112323	0.436307991	-0.4185827	1.806524	-11.13	0.019	34.97112323	0	1	0	1	NA
400	2015	9	8	2015/1/9 8:00	NA	NA	6	6.12E-17	1	0.252523656	84.84225	-16.55225009	0.434702267	-0.581410733	1.527595	-11.23	0.019	34.55225009	0	1	0	1	NA
401	2015	9	8.5	2015/1/9 8:30	NA	NA	6.5	-0.130526192	0.991444861	0.283607966	83.61315	-16.09995555	0.432754792	-0.481925733	1.609680333	-11.33	0.019	34.09995555	0	1	0	1	NA
402	2015	9	9	2015/1/9 9:00	NA	NA	7	-0.258819045	0.965925826	0.314252532	82.54101	-15.63255039	0.429528905	-0.396631467	1.698715667	-11.43	0.019	33.63255039	0	1	0	1	NA
403	2015	9	9.5	2015/1/9 9:30	NA	NA	7.5	-0.382683432	0.923879533	0.339144915	80.78357	-15.86729073	0.419671427	-1.078357133	0.7519799	-11.52	0.019	33.86729073	0	1	0	1	NA
404	2015	9	10	2015/1/9 10:00	NA	NA	8	-0.5	0.866025404	0.346018218	78.68061	-16.86105969	0.402774051	-0.786011287	0.762903567	-11.61	0.019	34.86105969	0	1	0	1	NA
405	2015	9	10.5	2015/1/9 10:30	NA	NA	8.5	-0.608761429	0.79335334	0.361066759	77.57694	-16.95430913	0.251136321	61.00846301	37.08493871	-11.69	0.019	34.95430913	0	1	1	0	NA
406	2015	9	11	2015/1/9 11:00	NA	NA	9	-0.707106781	0.707106781	0.429720636	77.02681	-15.17229	0.1527608	45.98808	23.60547	-11.77	0.019	33.17229	0	1	1	0	NA
407	2015	9	11.5	2015/1/9 11:30	NA	NA	9.5	-0.79335334	0.608761429	0.42898572	76.65178	-15.38677	0.1493074	104.3348	51.08258	-11.84	0.019	33.38677	0	1	1	0	NA
408	2015	9	12	2015/1/9 12:00	NA	NA	10	-0.866025404	0.5	0.489206618	77.09558	-13.5701	0.1770211	162.0898	80.9282	-11.84	0.019	31.5701	0	1	1	0	NA
409	2015	9	12.5	2015/1/9 12:30	NA	NA	10.5	-0.923879533	0.382683432	0.572280109	77.84574	-11.23212	0.2175674	213.7497	110.9253	-11.75	0.019	29.23212	0	1	1	0	NA
410	2015	9	13	2015/1/9 13:00	NA	NA	11	-0.965925826	0.258819045	1.377562997	53.41151	-9.540368	0.2474375	252.7786	137.4322	-11.55	0.019	27.540368	0	1	1	0	NA
411	2015	9	13.5	2015/1/9 13:30	NA	NA	11.5	-0.991444861	0.130526192	0.758850626	77.07402	-8.108061	0.2508592	260.077	150.3331	-11.23	0.019	26.108061	0	1	1	0	NA
412	2015	9	14	2015/1/9 14:00	NA	NA	12	-1	1.22E-16	0.937536641	73.93028	-7.043265	0.2352494	287.629	149.2641	-10.82	0.019	25.043265	0	1	1	0	NA
413	2015	9	14.5	2015/1/9 14:30	NA	NA	12.5	-0.991444861	-0.130526192	1.071961314	71.87442	-6.291642	0.2342202	274.7686	151.4191	-10.37	0.019	24.291642	0	1	1	0	NA
414	2015	9	15	2015/1/9 15:00	NA	NA	13	-0.965925826	-0.258819045	1.065855547	73.43471	-5.622854	0.2381567	257.7347	152.6335	-9.9	0.019	23.622854	0	1	1	0	NA
415	2015	9	15.5	2015/1/9 15:30	NA	NA	13.5	-0.923879533	-0.382683432	1.093442662	74.02211	-4.995425	0.2414132	234.1159	147.5406	-9.43	0.019	22.995425	0	1	1	0	NA
416	2015	9	16	2015/1/9 16:00	NA	NA	14	-0.866025404	-0.5	1.132903132	74.45133	-4.309075	0.2454124	198.0909	136.6388	-8.96	0.019	22.309075	0	1	1	0	NA
417	2015	9	16.5	2015/1/9 16:30	NA	NA	14.5	-0.79335334	-0.608761429	1.223385718	73.00427	-4.021463	0.2477131	156.8935	120.6572	-8.52	0.019	22.021463	0	1	1	0	NA
418	2015	9	17	2015/1/9 17:00	NA	NA	15	-0.707106781	-0.707106781	1.170402969	72.74758	-4.730916	0.2453399	117.399	104.792	-8.11	0.019	22.730916	0	1	1	0	NA
419	2015	9	17.5	2015/1/9 17:30	NA	NA	15.5	-0.608761429	-0.79335334	1.089546647	72.58663	-5.746087	0.2404352	73.98377	85.32706	-7.775	0.019	23.746087	0	1	1	0	NA
420	2015	9	18	2015/1/9 18:00	NA	NA	16	-0.5	-0.866025404	0.971130077	72.03715	-7.492469	0.2282097	35.39076	64.38495	-7.52	0.019	25.492469	0	1	1	0	NA
421	2015	9	18.5	2015/1/9 18:30	NA	NA	16.5	-0.382683432	-0.923879533	0.977117739	70.6733	-8.024027	0.2246612	-6.551224	31.04423	-7.354	0.019	26.024027	0	1	1	0	NA
422	2015	9	19	2015/1/9 19:00	NA	NA	17	-0.258819045	-0.965925826	0.907230459	71.36569	-8.665585	0.2176065	-37.99565	1.648504	-7.282	0.019	26.665585	0	1	1	0	NA
423	2015	9	19.5	2015/1/9 19:30	NA	NA	17.5	-0.130526192	-0.991444861	0.597843726	80.25886	-9.238366386	0.374893671	-3.689692333	2.041236	-7.31	0.019	27.23836639	0	1	0	1	NA
424	2015	9	20	2015/1/9 20:00	NA	NA	18	-1.84E-16	-1	0.552853864	80.35239	-10.16410315	0.371272494	-4.505340667	1.0083288	-7.427	0.019	28.16410315	0	1	0	1	NA
425	2015	9	20.5	2015/1/9 20:30	NA	NA	18.5	0.130526192	-0.991444861	0.490991325	80.02935	-11.84473208	0.361941236	-4.013798333	1.178469333	-7.616	0.019	29.84473208	0	1	0	1	NA
426	2015	9	21	2015/1/9 21:00	NA	NA	19	0.258819045	-0.965925826	0.472761815	80.33111	-12.12378603	0.365468086	-3.728065333	1.239818667	-7.84	0.019	30.12378603	0	1	0	1	NA
427	2015	9	21.5	2015/1/9 21:30	NA	NA	19.5	0.382683432	-0.923879533	0.442059307	79.8661	-13.23397581	0.363244725	-3.790433	1.300642333	-8.08	0.019	31.23397581	0	1	0	1	NA
428	2015	9	22	2015/1/9 22:00	NA	NA	20	0.5	-0.866025404	0.48044799	78.37963	-13.08689323	0.372215682	-3.862894	1.342857333	-8.32	0.019	31.08689323	0	1	0	1	NA
429	2015	9	22.5	2015/1/9 22:30	NA	NA	20.5	0.608761429	-0.79335334	0.516305914	76.71967	-13.1112383	0.380323602	-3.872704	1.223987	-8.56	0.019	31.1112383	0	1	0	1	NA
430	2015	9	23	2015/1/9 23:00	NA	NA	21	0.707106781	-0.707106781	0.589073787	72.77416	-13.41267078	0.386666148	-3.666606	1.195340667	-8.78	0.019	31.41267078	0	1	0	1	NA
431	2015	9	23.5	2015/1/9 23:30	NA	NA	21.5	0.79335334	-0.608761429	0.651017187	68.66409	-13.9064117	0.391722289	-4.312721	1.099989667	-8.99	0.019	31.9064117	0	1	0	1	NA
432	2015	10	0	2015/1/10 0:00	NA	NA	22	0.866025404	-0.5	0.702366462	68.03816	-13.22331494	0.407185242	-5.768113667	0.949974733	-9.19	0.019	31.22331494	0	1	0	1	NA
433	2015	10	0.5	2015/1/10 0:30	NA	NA	22.5	0.923879533	-0.382683432	0.68185483	68.67786	-13.33824052	0.415092813	-5.070918667	1.061202333	-9.38	0.019	31.33824052	0	1	0	1	NA
434	2015	10	1	2015/1/10 1:00	NA	NA	23	0.965925826	-0.258819045	0.717237909	68.55691	-12.7669283	0.429426417	-5.608238333	0.9942214	-9.56	0.019	30.7669283	0	1	0	1	NA
435	2015	10	1.5	2015/1/10 1:30	NA	NA	23.5	0.991444861	-0.130526192	0.739959122	67.13141	-12.92798406	0.436934146	-8.022042667	0.603408733	-9.72	0.019	30.92798406	0	1	0	1	NA
436	2015	10	2	2015/1/10 2:00	NA	NA	0	1	0	0.722894328	68.2798	-12.77819068	0.446536271	-10.13488133	-0.16291159	-9.87	0.019	30.77819068	0	1	0	1	NA
437	2015	10	2.5	2015/1/10 2:30	NA	NA	0.5	0.991444861	0.130526192	0.734787393	69.44747	-12.11663369	0.459829714	-6.465851667	0.552172133	-10	0.019	30.11663369	0	1	0	1	NA
438	2015	10	3	2015/1/10 3:00	NA	NA	1	0.965925826	0.258819045	0.656191833	71.97049	-12.44822811	0.463690787	-5.507072	0.774730267	-10.11	0.019	30.44822811	0	1	0	1	NA
439	2015	10	3.5	2015/1/10 3:30	NA	NA	1.5	0.923879533	0.382683432	0.774988679	65.35381	-13.00648393	0.465344386	-2.793326667	1.029077967	-10.19	0.019	31.00648393	0	1	0	1	NA
440	2015	10	4	2015/1/10 4:00	NA	NA	2	0.866025404	0.5	0.447823148	78.76483	-13.72469871	0.464359191	-1.0802581	1.529884	-10.24	0.019	31.72469871	0	1	0	1	NA
441	2015	10	4.5	2015/1/10 4:30	NA	NA	2.5	0.79335334	0.608761429	0.479314843	78.91102	-12.81130093	0.476032632	-0.215337967	1.759466	-10.26	0.019	30.81130093	0	1	0	1	NA
442	2015	10	5	2015/1/10 5:00	NA	NA	3	0.707106781	0.707106781	0.510439017	78.76116	-12.12519015	0.484800844	-0.822846567	1.708351333	-10.25	0.019	30.12519015	0	1	0	1	NA
443	2015	10	5.5	2015/1/10 5:30	NA	NA	3.5	0.608761429	0.79335334	0.518744013	79.00922	-11.78089135	0.489289192	-1.450507	1.557344667	-10.2	0.019	29.78089135	0	1	0	1	NA
444	2015	10	6	2015/1/10 6:00	NA	NA	4	0.5	0.866025404	0.521510625	79.48076	-11.4336405	0.492726661	-2.238179667	1.519692667	-10.12	0.019	29.4336405	0	1	0	1	NA
445	2015	10	6.5	2015/1/10 6:30	NA	NA	4.5	0.382683432	0.923879533	0.524614216	79.75892	-11.19048214	0.493887949	-0.682227333	1.783334667	-10.06	0.019	29.19048214	0	1	0	1	NA
446	2015	10	7	2015/1/10 7:00	NA	NA	5	0.258819045	0.965925826	0.543531034	79.65721	-10.81180316	0.494726113	0.2662128	1.994537333	-10.03	0.019	28.81180316	0	1	0	1	NA
447	2015	10	7.5	2015/1/10 7:30	NA	NA	5.5	0.130526192	0.991444861	0.581235978	79.39496	-10.13294678	0.496413927	-3.006201667	1.505637333	-10	0.019	28.13294678	0	1	0	1	NA
448	2015	10	8	2015/1/10 8:00	NA	NA	6	6.12E-17	1	0.665176442	77.08241	-9.77439527	0.494993213	-1.585063567	1.554532	-9.93	0.019	27.77439527	0	1	0	1	NA
449	2015	10	8.5	2015/1/10 8:30	NA	NA	6.5	-0.130526192	0.991444861	0.740403983	75.27043	-9.382835352	0.492717986	-0.950282997	1.735539333	-9.87	0.019	27.38283535	0	1	0	1	NA
450	2015	10	9	2015/1/10 9:00	NA	NA	7	-0.258819045	0.965925826	0.764932204	72.24533	-10.42418175	0.476891047	-4.456087333	1.154132533	-9.84	0.019	28.42418175	0	1	0	1	NA
451	2015	10	9.5	2015/1/10 9:30	NA	NA	7.5	-0.382683432	0.923879533	0.836287797	69.68137	-10.41382596	0.469565642	-4.289952667	1.028211733	-9.79	0.019	28.41382596	0	1	0	1	NA
452	2015	10	10	2015/1/10 10:00	NA	NA	8	-0.5	0.866025404	0.912219948	68.16646	-9.935256832	0.465566271	-1.5337349	1.673178	-9.72	0.019	27.93525683	0	1	0	1	NA
453	2015	10	10.5	2015/1/10 10:30	NA	NA	8.5	-0.608761429	0.79335334	0.910174378	68.64769	-9.771869058	0.316003823	70.79015993	42.03306287	-9.61	0.019	27.77186906	0	1	1	0	NA
454	2015	10	11	2015/1/10 11:00	NA	NA	9	-0.707106781	0.707106781	0.899449213	69.69514	-9.492965	0.232067	40.04171	24.72694	-9.49	0.019	27.492965	0	1	1	0	NA
455	2015	10	11.5	2015/1/10 11:30	NA	NA	9.5	-0.79335334	0.608761429	0.91260912	70.8687	-8.809115	0.2418761	61.18627	40.32537	-9.36	0.019	26.809115	0	1	1	0	NA
456	2015	10	12	2015/1/10 12:00	NA	NA	10	-0.866025404	0.5	0.824457227	75.86055	-7.706877	0.2561712	120.644	70.80434	-9.19	0.019	25.706877	0	1	1	0	NA
457	2015	10	12.5	2015/1/10 12:30	NA	NA	10.5	-0.923879533	0.382683432	0.928648673	75.72847	-6.241508	0.2692488	150.4	86.21688	-8.98	0.019	24.241508	0	1	1	0	NA
458	2015	10	13	2015/1/10 13:00	NA	NA	11	-0.965925826	0.258819045	0.977104984	76.73329	-5.02523	0.273807	204.9572	108.995	-8.68	0.019	23.02523	0	1	1	0	NA
459	2015	10	13.5	2015/1/10 13:30	NA	NA	11.5	-0.991444861	0.130526192	1.019844472	77.81046	-3.834776	0.2852396	156.8388	83.45994	-8.31	0.019	21.834776	0	1	1	0	NA
460	2015	10	14	2015/1/10 14:00	NA	NA	12	-1	1.22E-16	1.006065848	78.50655	-3.592177	0.2906781	142.3913	77.35056	-7.902	0.019	21.592177	0	1	1	0	NA
461	2015	10	14.5	2015/1/10 14:30	NA	NA	12.5	-0.991444861	-0.130526192	1.012249571	79.1919	-3.078833	0.3006424	154.6521	84.45912	-7.499	0.019	21.078833	0	1	1	0	NA
462	2015	10	15	2015/1/10 15:00	NA	NA	13	-0.965925826	-0.258819045	0.98873047	79.67203	-3.081024	0.3025063	144.1751	76.36407	-7.12	0.019	21.081024	0	1	1	0	NA
463	2015	10	15.5	2015/1/10 15:30	NA	NA	13.5	-0.923879533	-0.382683432	1.028549657	79.70353	-2.53186	0.3081393	194.1644	102.3642	-6.765	0.019	20.53186	0	1	1	0	NA
464	2015	10	16	2015/1/10 16:00	NA	NA	14	-0.866025404	-0.5	1.062548723	79.10149	-2.487718	0.3174038	269.1689	158.05	-6.424	0.019	20.487718	0	1	1	0	NA
465	2015	10	16.5	2015/1/10 16:30	NA	NA	14.5	-0.79335334	-0.608761429	1.334177815	74.26629	-2.225451	0.3213984	200.6027	132.8349	-6.078	0.019	20.225451	0	1	1	0	NA
466	2015	10	17	2015/1/10 17:00	NA	NA	15	-0.707106781	-0.707106781	1.571082947	68.75908	-2.634658	0.3199512	120.5001	93.99934	-5.761	0.019	20.634658	0	1	1	0	NA
467	2015	10	17.5	2015/1/10 17:30	NA	NA	15.5	-0.608761429	-0.79335334	1.611060565	65.64318	-3.568343	0.3119635	52.28579	51.6068	-5.507	0.019	21.568343	0	1	1	0	NA
468	2015	10	18	2015/1/10 18:00	NA	NA	16	-0.5	-0.866025404	1.546438359	65.28941	-4.246821	0.3075301	36.07831	27.4254	-5.327	0.019	22.246821	0	1	1	0	NA
469	2015	10	18.5	2015/1/10 18:30	NA	NA	16.5	-0.382683432	-0.923879533	1.50741696	64.40573	-4.914935	0.2966183	26.60678	19.24516	-5.221	0.019	22.914935	0	1	1	0	NA
470	2015	10	19	2015/1/10 19:00	NA	NA	17	-0.258819045	-0.965925826	1.378391426	64.8228	-5.931333	0.2847292	-2.103066	6.20971	-5.16	0.019	23.931333	0	1	1	0	NA
471	2015	10	19.5	2015/1/10 19:30	NA	NA	17.5	-0.130526192	-0.991444861	1.260535656	65.61153	-6.796792934	0.39852939	-0.928399633	1.0823739	-5.153	0.019	24.79679293	0	1	0	1	NA
472	2015	10	20	2015/1/10 20:00	NA	NA	18	-1.84E-16	-1	1.08328585	67.65223	-7.95879419	0.392445053	-2.606732	0.335583067	-5.211	0.019	25.95879419	0	1	0	1	NA
473	2015	10	20.5	2015/1/10 20:30	NA	NA	18.5	0.130526192	-0.991444861	0.909120501	70.52951	-9.004569704	0.388819686	-2.622150667	0.432051067	-5.338	0.019	27.0045697	0	1	0	1	NA
474	2015	10	21	2015/1/10 21:00	NA	NA	19	0.258819045	-0.965925826	0.729499875	75.45921	-9.473425409	0.391069922	-2.495073	0.544693167	-5.516	0.019	27.47342541	0	1	0	1	NA
475	2015	10	21.5	2015/1/10 21:30	NA	NA	19.5	0.382683432	-0.923879533	0.74090875	74.92874	-9.547463407	0.39726948	-2.433857667	0.486894667	-5.722	0.019	27.54746341	0	1	0	1	NA
476	2015	10	22	2015/1/10 22:00	NA	NA	20	0.5	-0.866025404	0.660553981	76.57631	-10.1365882	0.39992511	-3.597419333	0.388246033	-5.922	0.019	28.1365882	0	1	0	1	NA
477	2015	10	22.5	2015/1/10 22:30	NA	NA	20.5	0.608761429	-0.79335334	0.646691868	76.49349	-10.44659092	0.405950504	-3.926559	0.3806568	-6.117	0.019	28.44659092	0	1	0	1	NA
478	2015	10	23	2015/1/10 23:00	NA	NA	21	0.707106781	-0.707106781	0.66159488	77.14496	-9.807951181	0.420311087	-4.271159667	0.360024933	-6.31	0.019	27.80795118	0	1	0	1	NA
479	2015	10	23.5	2015/1/10 23:30	NA	NA	21.5	0.79335334	-0.608761429	0.679506509	77.46252	-9.294484109	0.433515553	-5.190866333	0.4040498	-6.491	0.019	27.29448411	0	1	0	1	NA
480	2015	11	0	2015/1/11 0:00	NA	NA	22	0.866025404	-0.5	0.674474217	77.53573	-9.347316177	0.442712063	-5.097102667	0.4751323	-6.644	0.019	27.34731618	0	1	0	1	NA
481	2015	11	0.5	2015/1/11 0:30	NA	NA	22.5	0.923879533	-0.382683432	0.659071046	77.54763	-9.632203823	0.449621523	-5.219216667	0.5505215	-6.771	0.019	27.63220382	0	1	0	1	NA
482	2015	11	1	2015/1/11 1:00	NA	NA	23	0.965925826	-0.258819045	0.656236615	77.96251	-9.451285564	0.460669573	-5.204071	0.322014133	-6.889	0.019	27.45128556	0	1	0	1	NA
483	2015	11	1.5	2015/1/11 1:30	NA	NA	23.5	0.991444861	-0.130526192	0.672349665	78.31711	-8.939057169	0.473780787	-5.053507333	0.370504767	-6.984	0.019	26.93905717	0	1	0	1	NA
484	2015	11	2	2015/1/11 2:00	NA	NA	0	1	0	0.664415858	78.54066	-8.95816652	0.482130426	-4.950377	0.471530367	-7.044	0.019	26.95816652	0	1	0	1	NA
485	2015	11	2.5	2015/1/11 2:30	NA	NA	0.5	0.991444861	0.130526192	0.591450348	79.4444	-9.883908938	0.482291398	-4.911397333	0.547893567	-7.092	0.019	27.88390894	0	1	0	1	NA
486	2015	11	3	2015/1/11 3:00	NA	NA	1	0.965925826	0.258819045	0.558129068	79.7001	-10.45432735	0.484280856	-4.997365333	0.599636267	-7.184	0.019	28.45432735	0	1	0	1	NA
487	2015	11	3.5	2015/1/11 3:30	NA	NA	1.5	0.923879533	0.382683432	0.572767917	78.95051	-10.58401229	0.488632774	-4.989995333	0.514625367	-7.329	0.019	28.58401229	0	1	0	1	NA
488	2015	11	4	2015/1/11 4:00	NA	NA	2	0.866025404	0.5	0.603707043	77.32284	-10.85706441	0.490494686	-5.213018	0.4556753	-7.509	0.019	28.85706441	0	1	0	1	NA
489	2015	11	4.5	2015/1/11 4:30	NA	NA	2.5	0.79335334	0.608761429	0.634116593	74.71605	-11.59853283	0.487668359	-5.029226333	0.493218867	-7.701	0.019	29.59853283	0	1	0	1	NA
490	2015	11	5	2015/1/11 5:00	NA	NA	3	0.707106781	0.707106781	0.640699773	74.25007	-11.69675445	0.488962616	-5.186152	0.536981433	-7.898	0.019	29.69675445	0	1	0	1	NA
491	2015	11	5.5	2015/1/11 5:30	NA	NA	3.5	0.608761429	0.79335334	0.63564847	74.53072	-11.6590852	0.490170151	-5.232258333	0.364852933	-8.09	0.019	29.6590852	0	1	0	1	NA
492	2015	11	6	2015/1/11 6:00	NA	NA	4	0.5	0.866025404	0.605133656	74.75769	-12.15614826	0.485657281	-5.274499667	0.3206073	-8.28	0.019	30.15614826	0	1	0	1	NA
493	2015	11	6.5	2015/1/11 6:30	NA	NA	4.5	0.382683432	0.923879533	0.554609878	75.1704	-13.0239972	0.476910571	-4.975725	0.365239133	-8.45	0.019	31.0239972	0	1	0	1	NA
494	2015	11	7	2015/1/11 7:00	NA	NA	5	0.258819045	0.965925826	0.50984343	75.725	-13.77429498	0.467890456	-4.934472667	0.471935067	-8.62	0.019	31.77429498	0	1	0	1	NA
495	2015	11	7.5	2015/1/11 7:30	NA	NA	5.5	0.130526192	0.991444861	0.493047769	76.74622	-13.65908526	0.464876588	-5.094230333	0.449870767	-8.79	0.019	31.65908526	0	1	0	1	NA
496	2015	11	8	2015/1/11 8:00	NA	NA	6	6.12E-17	1	0.463660641	77.0971	-14.21990885	0.455145731	-5.003720333	0.742080833	-8.95	0.019	32.21990885	0	1	0	1	NA
497	2015	11	8.5	2015/1/11 8:30	NA	NA	6.5	-0.130526192	0.991444861	0.455136495	77.67702	-14.13410304	0.449743326	-4.186881667	0.863340367	-9.11	0.019	32.13410304	0	1	0	1	NA
498	2015	11	9	2015/1/11 9:00	NA	NA	7	-0.258819045	0.965925826	0.503451334	77.70231	-12.89216407	0.453152337	-3.692192	0.685562967	-9.25	0.019	30.89216407	0	1	0	1	NA
499	2015	11	9.5	2015/1/11 9:30	NA	NA	7.5	-0.382683432	0.923879533	0.475819529	78.49872	-13.13767979	0.443005463	-3.546586	0.6102761	-9.37	0.019	31.13767979	0	1	0	1	NA
500	2015	11	10	2015/1/11 10:00	NA	NA	8	-0.5	0.866025404	0.475915017	78.27801	-13.25990507	0.433751415	-3.361573333	0.632868367	-9.47	0.019	31.25990507	0	1	0	1	NA
501	2015	11	10.5	2015/1/11 10:30	NA	NA	8.5	-0.608761429	0.79335334	0.500313287	78.50655	-12.51837571	0.288830924	63.72449123	37.2361835	-9.52	0.019	30.51837571	0	1	1	0	NA
502	2015	11	11	2015/1/11 11:00	NA	NA	9	-0.707106781	0.707106781	0.51965764	78.68216	-11.95018	0.2059532	21.5352	10.5833	-9.5	0.019	29.95018	0	1	1	0	NA
503	2015	11	11.5	2015/1/11 11:30	NA	NA	9.5	-0.79335334	0.608761429	0.56291522	78.16108	-11.259	0.2189783	40.86123	20.78847	-9.42	0.019	29.259	0	1	1	0	NA
504	2015	11	12	2015/1/11 12:00	NA	NA	10	-0.866025404	0.5	0.628854659	76.79404	-10.63541	0.2313957	50.64064	25.87007	-9.27	0.019	28.63541	0	1	1	0	NA
505	2015	11	12.5	2015/1/11 12:30	NA	NA	10.5	-0.923879533	0.382683432	0.676777854	75.55372	-10.36807	0.2368124	55.73959	28.36901	-9.06	0.019	28.36807	0	1	1	0	NA
506	2015	11	13	2015/1/11 13:00	NA	NA	11	-0.965925826	0.258819045	0.711950771	74.97226	-10.02745	0.2443553	60.31943	31.06203	-8.82	0.019	28.02745	0	1	1	0	NA
507	2015	11	13.5	2015/1/11 13:30	NA	NA	11.5	-0.991444861	0.130526192	0.729673059	75.00727	-9.700548	0.2514015	61.66508	31.87334	-8.57	0.019	27.700548	0	1	1	0	NA
508	2015	11	14	2015/1/11 14:00	NA	NA	12	-1	1.22E-16	0.748713812	74.754	-9.502877	0.255955	62.75811	32.89597	-8.32	0.019	27.502877	0	1	1	0	NA
509	2015	11	14.5	2015/1/11 14:30	NA	NA	12.5	-0.991444861	-0.130526192	0.730142158	76.08651	-9.134949	0.2637444	77.16748	41.19141	-8.08	0.019	27.134949	0	1	1	0	NA
510	2015	11	15	2015/1/11 15:00	NA	NA	13	-0.965925826	-0.258819045	0.758176122	76.21625	-8.58772	0.2749565	71.87265	39.9079	-7.846	0.019	26.58772	0	1	1	0	NA
511	2015	11	15.5	2015/1/11 15:30	NA	NA	13.5	-0.923879533	-0.382683432	0.743417199	76.66949	-8.593034	0.2731314	56.81995	31.95977	-7.609	0.019	26.593034	0	1	1	0	NA
512	2015	11	16	2015/1/11 16:00	NA	NA	14	-0.866025404	-0.5	0.755015151	76.85825	-8.292341	0.2784072	48.69316	27.6936	-7.395	0.019	26.292341	0	1	1	0	NA
513	2015	11	16.5	2015/1/11 16:30	NA	NA	14.5	-0.79335334	-0.608761429	0.759435996	77.22758	-8.0123	0.2843969	60.62848	33.28125	-7.213	0.019	26.0123	0	1	1	0	NA
514	2015	11	17	2015/1/11 17:00	NA	NA	15	-0.707106781	-0.707106781	0.743455961	77.71647	-8.006727	0.2826963	71.1117	37.59291	-7.047	0.019	26.006727	0	1	1	0	NA
515	2015	11	17.5	2015/1/11 17:30	NA	NA	15.5	-0.608761429	-0.79335334	0.79439813	77.44628	-7.311173	0.2964874	49.58646	27.21538	-6.886	0.019	25.311173	0	1	1	0	NA
516	2015	11	18	2015/1/11 18:00	NA	NA	16	-0.5	-0.866025404	0.895111759	74.96183	-7.119776	0.2994018	21.49957	12.98363	-6.724	0.019	25.119776	0	1	1	0	NA
517	2015	11	18.5	2015/1/11 18:30	NA	NA	16.5	-0.382683432	-0.923879533	1.1046986	69.09584	-7.121195136	0.244930687	-9.211881824	-15.83383768	-6.587	0.019	25.12119514	0	1	1	0	NA
518	2015	11	19	2015/1/11 19:00	NA	NA	17	-0.258819045	-0.965925826	1.179944018	66.27037	-7.399138817	0.245314471	-32.7334214	-32.05264023	-6.493	0.019	25.39913882	0	1	1	0	NA
519	2015	11	19.5	2015/1/11 19:30	NA	NA	17.5	-0.130526192	-0.991444861	1.265100127	63.39209	-7.555930656	0.389388697	-9.661242333	-4.230957667	-6.441	0.019	25.55593066	0	1	0	1	NA
520	2015	11	20	2015/1/11 20:00	NA	NA	18	-1.84E-16	-1	1.239919922	64.1192	-7.556475923	0.393937056	-5.819503	-3.464564333	-6.423	0.019	25.55647592	0	1	0	1	NA
521	2015	11	20.5	2015/1/11 20:30	NA	NA	18.5	0.130526192	-0.991444861	1.241117741	64.33524	-7.466503267	0.400196964	-4.99648	-3.799295667	-6.421	0.019	25.46650327	0	1	0	1	NA
522	2015	11	21	2015/1/11 21:00	NA	NA	19	0.258819045	-0.965925826	1.223185837	64.92396	-7.439628862	0.407321853	-3.660707	-3.954161667	-6.421	0.019	25.43962886	0	1	0	1	NA
523	2015	11	21.5	2015/1/11 21:30	NA	NA	19.5	0.382683432	-0.923879533	1.185452307	65.93296	-7.467213114	0.414386734	-1.850927333	-2.247322333	-6.422	0.019	25.46721311	0	1	0	1	NA
524	2015	11	22	2015/1/11 22:00	NA	NA	20	0.5	-0.866025404	1.171286362	66.37346	-7.454454025	0.422928523	-1.430639333	-2.095093667	-6.425	0.019	25.45445403	0	1	0	1	NA
525	2015	11	22.5	2015/1/11 22:30	NA	NA	20.5	0.608761429	-0.79335334	1.178001476	66.36771	-7.383163937	0.432524699	-1.587612	-2.856526	-6.428	0.019	25.38316394	0	1	0	1	NA
526	2015	11	23	2015/1/11 23:00	NA	NA	21	0.707106781	-0.707106781	1.152072706	67.46015	-7.244659962	0.443119903	-1.460062	-2.973469	-6.427	0.019	25.24465996	0	1	0	1	NA
527	2015	11	23.5	2015/1/11 23:30	NA	NA	21.5	0.79335334	-0.608761429	0.822885522	76.98763	-7.116707457	0.453454851	-1.226571	-2.461144	-6.423	0.019	25.11670746	0	1	0	1	NA
528	2015	12	0	2015/1/12 0:00	NA	NA	22	0.866025404	-0.5	0.875460474	75.87025	-6.929411588	0.46483224	-0.971866767	-1.669758	-6.416	0.019	24.92941159	0	1	0	1	NA
529	2015	12	0.5	2015/1/12 0:30	NA	NA	22.5	0.923879533	-0.382683432	0.84568579	76.71557	-6.915745051	0.474686254	-1.242047333	-2.080406333	-6.408	0.019	24.91574505	0	1	0	1	NA
530	2015	12	1	2015/1/12 1:00	NA	NA	23	0.965925826	-0.258819045	0.807639017	77.47037	-7.084497124	0.482308455	-1.175295	-2.429341	-6.403	0.019	25.08449712	0	1	0	1	NA
531	2015	12	1.5	2015/1/12 1:30	NA	NA	23.5	0.991444861	-0.130526192	0.77952066	77.95974	-7.258100916	0.48993678	-0.866037367	-1.434537167	-6.396	0.019	25.25810092	0	1	0	1	NA
532	2015	12	2	2015/1/12 2:00	NA	NA	0	1	0	0.757565119	78.60088	-7.245854208	0.498544077	-0.670987633	-0.377296833	-6.39	0.019	25.24585421	0	1	0	1	NA
533	2015	12	2.5	2015/1/12 2:30	NA	NA	0.5	0.991444861	0.130526192	0.739565907	79.10286	-7.249827279	0.506274008	-0.8120231	-0.741980633	-6.389	0.019	25.24982728	0	1	0	1	NA
534	2015	12	3	2015/1/12 3:00	NA	NA	1	0.965925826	0.258819045	0.721293109	79.44876	-7.356976187	0.511806052	-0.904055133	-1.0089424	-6.396	0.019	25.35697619	0	1	0	1	NA
535	2015	12	3.5	2015/1/12 3:30	NA	NA	1.5	0.923879533	0.382683432	0.811367886	76.42913	-7.606407176	0.515964363	-0.953853167	-1.58551	-6.42	0.019	25.60640718	0	1	0	1	NA
536	2015	12	4	2015/1/12 4:00	NA	NA	2	0.866025404	0.5	0.987653388	70.17071	-8.10414062	0.516394722	-1.216257	-3.025431333	-6.467	0.019	26.10414062	0	1	0	1	NA
537	2015	12	4.5	2015/1/12 4:30	NA	NA	2.5	0.79335334	0.608761429	1.107953786	66.1865	-8.23734202	0.518532842	-1.145189333	-3.377167333	-6.542	0.019	26.23734202	0	1	0	1	NA
538	2015	12	5	2015/1/12 5:00	NA	NA	3	0.707106781	0.707106781	1.104129493	65.22676	-8.637947523	0.517131907	-1.899380333	-8.941911333	-6.632	0.019	26.63794752	0	1	0	1	NA
539	2015	12	5.5	2015/1/12 5:30	NA	NA	3.5	0.608761429	0.79335334	1.134466085	64.84128	-8.433267556	0.519980969	-1.900964333	-11.03398	-6.72	0.019	26.43326756	0	1	0	1	NA
540	2015	12	6	2015/1/12 6:00	NA	NA	4	0.5	0.866025404	1.114448854	66.19645	-8.158962183	0.522268566	-2.443761333	-13.37392667	-6.788	0.019	26.15896218	0	1	0	1	NA
541	2015	12	6.5	2015/1/12 6:30	NA	NA	4.5	0.382683432	0.923879533	1.131861681	66.38071	-7.890839275	0.523006104	-1.947694667	-9.137033333	-6.823	0.019	25.89083928	0	1	0	1	NA
542	2015	12	7	2015/1/12 7:00	NA	NA	5	0.258819045	0.965925826	1.149647035	66.99061	-7.4560483	0.524522131	-1.180545	-5.497954	-6.828	0.019	25.4560483	0	1	0	1	NA
543	2015	12	7.5	2015/1/12 7:30	NA	NA	5.5	0.130526192	0.991444861	1.150074873	68.43796	-6.873589835	0.525749195	-1.705776333	-6.36614	-6.813	0.019	24.87358984	0	1	0	1	NA
544	2015	12	8	2015/1/12 8:00	NA	NA	6	6.12E-17	1	1.096986302	69.96358	-6.84408234	0.521358714	-1.909981667	-7.583089667	-6.777	0.019	24.84408234	0	1	0	1	NA
545	2015	12	8.5	2015/1/12 8:30	NA	NA	6.5	-0.130526192	0.991444861	0.83373272	77.05467	-6.910122328	0.515174837	-2.311081333	-8.327080667	-6.731	0.019	24.91012233	0	1	0	1	NA
546	2015	12	9	2015/1/12 9:00	NA	NA	7	-0.258819045	0.965925826	0.836417874	77.70583	-6.496104847	0.511629244	-3.002346667	-7.512588	-6.679	0.019	24.49610485	0	1	0	1	NA
547	2015	12	9.5	2015/1/12 9:30	NA	NA	7.5	-0.382683432	0.923879533	0.813369595	78.00721	-6.681694561	0.50274984	-1.703651667	-6.147070333	-6.617	0.019	24.68169456	0	1	0	1	NA
548	2015	12	10	2015/1/12 10:00	NA	NA	8	-0.5	0.866025404	0.74858783	78.63922	-7.376168362	0.488486776	-0.985421067	-4.546866	-6.553	0.019	25.37616836	0	1	0	1	NA
549	2015	12	10.5	2015/1/12 10:30	NA	NA	8.5	-0.608761429	0.79335334	0.7145387	79.03699	-7.732520227	0.334641027	41.91904851	15.89637409	-6.502	0.019	25.73252023	0	1	1	0	NA
550	2015	12	11	2015/1/12 11:00	NA	NA	9	-0.707106781	0.707106781	0.702665967	79.50662	-7.656835	0.268239	22.22754	17.4581	-6.462	0.019	25.656835	0	1	1	0	NA
551	2015	12	11.5	2015/1/12 11:30	NA	NA	9.5	-0.79335334	0.608761429	0.678768308	79.87432	-7.868253	0.281404	23.2873	26.98066	-6.416	0.019	25.868253	0	1	1	0	NA
552	2015	12	12	2015/1/12 12:00	NA	NA	10	-0.866025404	0.5	0.691190792	80.26219	-7.385841	0.2934923	102.0431	60.42634	-6.367	0.019	25.385841	0	1	1	0	NA
553	2015	12	12.5	2015/1/12 12:30	NA	NA	10.5	-0.923879533	0.382683432	0.732401231	80.14187	-6.717347	0.3061801	71.38372	49.14991	-6.306	0.019	24.717347	0	1	1	0	NA
554	2015	12	13	2015/1/12 13:00	NA	NA	11	-0.965925826	0.258819045	0.783389918	79.88076	-6.01362	0.3147311	57.17326	43.68455	-6.171	0.019	24.01362	0	1	1	0	NA
555	2015	12	13.5	2015/1/12 13:30	NA	NA	11.5	-0.991444861	0.130526192	0.92030649	78.18321	-4.966713	0.3235541	115.0057	70.76727	-6.02	0.019	22.966713	0	1	1	0	NA
556	2015	12	14	2015/1/12 14:00	NA	NA	12	-1	1.22E-16	1.183721728	75.36129	-3.24545	0.3409778	226.603	122.6754	-5.867	0.019	21.24545	0	1	1	0	NA
557	2015	12	14.5	2015/1/12 14:30	NA	NA	12.5	-0.991444861	-0.130526192	1.500067301	72.48031	-1.54969	0.3642611	252.3226	129.8545	-5.652	0.019	19.54969	0	1	1	0	NA
558	2015	12	15	2015/1/12 15:00	NA	NA	13	-0.965925826	-0.258819045	1.653035208	69.70851	-1.534292	0.3507814	210.8618	111.6626	-5.345	0.019	19.534292	0	1	1	0	NA
559	2015	12	15.5	2015/1/12 15:30	NA	NA	13.5	-0.923879533	-0.382683432	1.576737612	70.2276	-1.939105	0.352731	211.8114	118.1271	-4.988	0.019	19.939105	0	1	1	0	NA
560	2015	12	16	2015/1/12 16:00	NA	NA	14	-0.866025404	-0.5	1.653245742	70.15272	-1.332503	0.3737409	174.5908	104.0231	-4.633	0.019	19.332503	0	1	1	0	NA
561	2015	12	16.5	2015/1/12 16:30	NA	NA	14.5	-0.79335334	-0.608761429	1.815082953	69.05875	-0.5519621	0.3932405	190.0827	112.5125	-4.3	0.019	18.5519621	0	1	1	0	NA
562	2015	12	17	2015/1/12 17:00	NA	NA	15	-0.707106781	-0.707106781	3.328066432	46.44528	0.2372976	0.4173504	85.59884	64.18786	-3.992	0.019	17.7627024	0	1	1	0	NA
563	2015	12	17.5	2015/1/12 17:30	NA	NA	15.5	-0.608761429	-0.79335334	1.540770015	75.95191	0.6575847	0.4294756	44.68584	34.11631	-3.725	0.019	17.3424153	0	1	1	0	NA
564	2015	12	18	2015/1/12 18:00	NA	NA	16	-0.5	-0.866025404	1.624691707	74.69157	0.6845248	0.416873	38.93206	25.00271	-3.518	0.019	17.3154752	0	1	1	0	NA
565	2015	12	18.5	2015/1/12 18:30	NA	NA	16.5	-0.382683432	-0.923879533	1.572249176	74.03738	-0.1171201	0.4043753	22.68937	14.96738	-3.354	0.019	18.1171201	0	1	1	0	NA
566	2015	12	19	2015/1/12 19:00	NA	NA	17	-0.258819045	-0.965925826	1.559272687	72.98393	-0.7735322	0.3871682	-4.838902	5.450259	-3.223	0.019	18.7735322	0	1	1	0	NA
567	2015	12	19.5	2015/1/12 19:30	NA	NA	17.5	-0.130526192	-0.991444861	1.52060489	72.11559	-1.543842211	0.443347091	-2.074941033	-9.768787667	-3.136	0.019	19.54384221	0	1	0	1	NA
568	2015	12	20	2015/1/12 20:00	NA	NA	18	-1.84E-16	-1	1.416874382	70.98466	-3.0281412	0.435596891	-3.105525	-8.639836667	-3.107	0.019	21.0281412	0	1	0	1	NA
569	2015	12	20.5	2015/1/12 20:30	NA	NA	18.5	0.130526192	-0.991444861	1.359402673	70.31801	-3.88151316	0.43374496	-1.931066	-5.629687	-3.142	0.019	21.88151316	0	1	0	1	NA
570	2015	12	21	2015/1/12 21:00	NA	NA	19	0.258819045	-0.965925826	1.369215795	69.3145	-4.226487326	0.436674663	-2.376055	-5.360887	-3.24	0.019	22.22648733	0	1	0	1	NA
571	2015	12	21.5	2015/1/12 21:30	NA	NA	19.5	0.382683432	-0.923879533	1.43400044	67.62441	-4.324066134	0.442787221	-2.412944	-6.497754	-3.363	0.019	22.32406613	0	1	0	1	NA
572	2015	12	22	2015/1/12 22:00	NA	NA	20	0.5	-0.866025404	1.503816552	65.97346	-4.353092287	0.450242265	-1.759555667	-4.023068333	-3.477	0.019	22.35309229	0	1	0	1	NA
573	2015	12	22.5	2015/1/12 22:30	NA	NA	20.5	0.608761429	-0.79335334	1.560506498	64.45495	-4.440948665	0.458295746	-2.622194333	-5.281257	-3.579	0.019	22.44094867	0	1	0	1	NA
574	2015	12	23	2015/1/12 23:00	NA	NA	21	0.707106781	-0.707106781	1.617408494	62.55985	-4.653556776	0.465251605	-2.997438333	-7.252112333	-3.685	0.019	22.65355678	0	1	0	1	NA
575	2015	12	23.5	2015/1/12 23:30	NA	NA	21.5	0.79335334	-0.608761429	1.649574072	61.17235	-4.87325149	0.472795187	-2.246334	-5.541235667	-3.798	0.019	22.87325149	0	1	0	1	NA
576	2015	13	0	2015/1/13 0:00	NA	NA	22	0.866025404	-0.5	1.611907186	61.45963	-5.079086057	0.480326354	-2.762066333	-5.593658333	-3.943	0.019	23.07908606	0	1	0	1	NA
577	2015	13	0.5	2015/1/13 0:30	NA	NA	22.5	0.923879533	-0.382683432	1.433871111	64.46322	-5.549210838	0.48531879	-0.953350533	-1.165758733	-4.126	0.019	23.54921084	0	1	0	1	NA
578	2015	13	1	2015/1/13 1:00	NA	NA	23	0.965925826	-0.258819045	1.349389761	66.00618	-5.762485262	0.492534575	-0.736279833	0.288660997	-4.326	0.019	23.76248526	0	1	0	1	NA
579	2015	13	1.5	2015/1/13 1:30	NA	NA	23.5	0.991444861	-0.130526192	1.294766067	67.00948	-5.910613069	0.499308198	-1.0739651	-0.450351067	-4.546	0.019	23.91061307	0	1	0	1	NA
580	2015	13	2	2015/1/13 2:00	NA	NA	0	1	0	0.711858973	80.57649	-6.799055747	0.499681335	-1.70076	-1.267935433	-4.782	0.019	24.79905575	0	1	0	1	NA
581	2015	13	2.5	2015/1/13 2:30	NA	NA	0.5	0.991444861	0.130526192	0.659522342	80.75186	-7.665535858	0.499911672	-3.673244	-6.785521	-5.027	0.019	25.66553586	0	1	0	1	NA
582	2015	13	3	2015/1/13 3:00	NA	NA	1	0.965925826	0.258819045	0.686785989	79.95343	-7.667289994	0.506041217	-4.017443667	-8.954795	-5.276	0.019	25.66728999	0	1	0	1	NA
583	2015	13	3.5	2015/1/13 3:30	NA	NA	1.5	0.923879533	0.382683432	0.772755579	77.22436	-7.79155646	0.510182693	-5.763963333	-12.78204333	-5.526	0.019	25.79155646	0	1	0	1	NA
584	2015	13	4	2015/1/13 4:00	NA	NA	2	0.866025404	0.5	0.951102446	70.83774	-8.29684504	0.510607996	-4.639811	-10.58347467	-5.764	0.019	26.29684504	0	1	0	1	NA
585	2015	13	4.5	2015/1/13 4:30	NA	NA	2.5	0.79335334	0.608761429	1.078843829	64.90571	-9.048690919	0.507562107	-4.243146333	-8.273724	-5.976	0.019	27.04869092	0	1	0	1	NA
586	2015	13	5	2015/1/13 5:00	NA	NA	3	0.707106781	0.707106781	1.133596537	61.13682	-9.711988791	0.504184597	-4.340034667	-6.994588667	-6.167	0.019	27.71198879	0	1	0	1	NA
587	2015	13	5.5	2015/1/13 5:30	NA	NA	3.5	0.608761429	0.79335334	1.243355229	57.95223	-9.539803791	0.507016409	-3.696256667	-5.779266667	-6.35	0.019	27.53980379	0	1	0	1	NA
588	2015	13	6	2015/1/13 6:00	NA	NA	4	0.5	0.866025404	1.256128101	54.7862	-10.32395703	0.500169609	-2.412771	-2.3933599	-6.531	0.019	28.32395703	0	1	0	1	NA
589	2015	13	6.5	2015/1/13 6:30	NA	NA	4.5	0.382683432	0.923879533	1.235984733	55.11461	-10.43509751	0.497692521	-1.114539967	0.187171767	-6.707	0.019	28.43509751	0	1	0	1	NA
590	2015	13	7	2015/1/13 7:00	NA	NA	5	0.258819045	0.965925826	1.085419595	58.36433	-11.11816484	0.489259588	-1.0127307	0.4299688	-6.873	0.019	29.11816484	0	1	0	1	NA
591	2015	13	7.5	2015/1/13 7:30	NA	NA	5.5	0.130526192	0.991444861	1.072291419	59.09385	-11.04962961	0.486062744	-1.743684333	-0.5986842	-7.012	0.019	29.04962961	0	1	0	1	NA
592	2015	13	8	2015/1/13 8:00	NA	NA	6	6.12E-17	1	1.167061451	59.96114	-9.720926137	0.492412935	-1.1312207	0.0656546	-7.123	0.019	27.72092614	0	1	0	1	NA
593	2015	13	8.5	2015/1/13 8:30	NA	NA	6.5	-0.130526192	0.991444861	1.159139361	61.57547	-9.287531338	0.489911631	-0.828360833	0.487157133	-7.216	0.019	27.28753134	0	1	0	1	NA
594	2015	13	9	2015/1/13 9:00	NA	NA	7	-0.258819045	0.965925826	1.103725191	63.49235	-9.259870367	0.483628195	-1.236502667	0.133973	-7.291	0.019	27.25987037	0	1	0	1	NA
595	2015	13	9.5	2015/1/13 9:30	NA	NA	7.5	-0.382683432	0.923879533	1.070815818	64.78873	-9.185412667	0.476781208	-1.626209	-0.648935067	-7.316	0.019	27.18541267	0	1	0	1	NA
596	2015	13	10	2015/1/13 10:00	NA	NA	8	-0.5	0.866025404	1.057166807	65.65153	-9.033693697	0.327605133	5.048640643	3.514127422	-7.285	0.019	27.0336937	0	1	1	0	NA
597	2015	13	10.5	2015/1/13 10:30	NA	NA	8.5	-0.608761429	0.79335334	1.015396237	66.9282	-9.064573062	0.319134595	34.62321675	17.69109124	-7.23	0.019	27.06457306	0	1	1	0	NA
598	2015	13	11	2015/1/13 11:00	NA	NA	9	-0.707106781	0.707106781	0.768561964	76.49304	-8.265229	0.2630304	18.32592	9.217145	-7.179	0.019	26.265229	0	1	1	0	NA
599	2015	13	11.5	2015/1/13 11:30	NA	NA	9.5	-0.79335334	0.608761429	0.740247127	77.55207	-8.155945	0.2885956	36.35091	17.8912	-7.132	0.019	26.155945	0	1	1	0	NA
600	2015	13	12	2015/1/13 12:00	NA	NA	10	-0.866025404	0.5	0.731786861	79.32447	-7.248703	0.3098073	47.70358	23.19146	-7.058	0.019	25.248703	0	1	1	0	NA
601	2015	13	12.5	2015/1/13 12:30	NA	NA	10.5	-0.923879533	0.382683432	0.728655745	79.91473	-6.930571	0.3153452	65.27911	31.21491	-6.929	0.019	24.930571	0	1	1	0	NA
602	2015	13	13	2015/1/13 13:00	NA	NA	11	-0.965925826	0.258819045	0.661998043	82.02988	-6.732386	0.3169243	79.44213	37.81951	-6.741	0.019	24.732386	0	1	1	0	NA
603	2015	13	13.5	2015/1/13 13:30	NA	NA	11.5	-0.991444861	0.130526192	0.693380996	81.46143	-6.535974	0.3190244	100.7438	48.30947	-6.513	0.019	24.535974	0	1	1	0	NA
604	2015	13	14	2015/1/13 14:00	NA	NA	12	-1	1.22E-16	0.701051739	81.82018	-6.139591	0.3252912	120.5292	59.18095	-6.256	0.019	24.139591	0	1	1	0	NA
605	2015	13	14.5	2015/1/13 14:30	NA	NA	12.5	-0.991444861	-0.130526192	0.699153725	81.97111	-6.066432	0.3209839	131.0154	65.75895	-5.968	0.019	24.066432	0	1	1	0	NA
606	2015	13	15	2015/1/13 15:00	NA	NA	13	-0.965925826	-0.258819045	0.784366128	79.82523	-6.033282	0.3158115	135.3838	68.66457	-5.661	0.019	24.033282	0	1	1	0	NA
607	2015	13	15.5	2015/1/13 15:30	NA	NA	13.5	-0.923879533	-0.382683432	1.064343109	73.6497	-5.535247	0.3224937	120.4881	61.0344	-5.351	0.019	23.535247	0	1	1	0	NA
608	2015	13	16	2015/1/13 16:00	NA	NA	14	-0.866025404	-0.5	1.370298026	67.42833	-5.00199	0.3276248	107.9353	55.25149	-5.045	0.019	23.00199	0	1	1	0	NA
609	2015	13	16.5	2015/1/13 16:30	NA	NA	14.5	-0.79335334	-0.608761429	1.494010482	65.41686	-4.653342	0.3286824	122.2651	64.32889	-4.759	0.019	22.653342	0	1	1	0	NA
610	2015	13	17	2015/1/13 17:00	NA	NA	15	-0.707106781	-0.707106781	1.595806786	63.73622	-4.409931	0.3299204	100.3514	57.53661	-4.493	0.019	22.409931	0	1	1	0	NA
611	2015	13	17.5	2015/1/13 17:30	NA	NA	15.5	-0.608761429	-0.79335334	1.615236301	63.10206	-4.478996	0.3271659	56.82983	42.93962	-4.266	0.019	22.478996	0	1	1	0	NA
612	2015	13	18	2015/1/13 18:00	NA	NA	16	-0.5	-0.866025404	1.573413022	63.15106	-4.807036	0.3214179	11.54198	26.40515	-4.108	0.019	22.807036	0	1	1	0	NA
613	2015	13	18.5	2015/1/13 18:30	NA	NA	16.5	-0.382683432	-0.923879533	1.539661738	63.61882	-4.924156	0.3214296	-5.474035	21.59087	-4.046	0.019	22.924156	0	1	1	0	NA
614	2015	13	19	2015/1/13 19:00	NA	NA	17	-0.258819045	-0.965925826	1.440129391	65.10154	-5.255062	0.3174098	-33.36951	3.774279	-4.07	0.019	23.255062	0	1	1	0	NA
615	2015	13	19.5	2015/1/13 19:30	NA	NA	17.5	-0.130526192	-0.991444861	1.283500263	66.23216	-6.327059794	0.399645905	-42.53195333	-6.756960333	-4.176	0.019	24.32705979	0	1	0	1	NA
616	2015	13	20	2015/1/13 20:00	NA	NA	18	-1.84E-16	-1	1.117593926	68.15418	-7.358224639	0.394660084	-39.64752333	-8.728154667	-4.366	0.019	25.35822464	0	1	0	1	NA
617	2015	13	20.5	2015/1/13 20:30	NA	NA	18.5	0.130526192	-0.991444861	0.681797702	79.83557	-7.835859462	0.395403247	-34.1927	-7.963979333	-4.615	0.019	25.83585946	0	1	0	1	NA
618	2015	13	21	2015/1/13 21:00	NA	NA	19	0.258819045	-0.965925826	0.671448288	79.9572	-7.954214622	0.399904183	-38.15165667	-9.058686333	-4.894	0.019	25.95421462	0	1	0	1	NA
619	2015	13	21.5	2015/1/13 21:30	NA	NA	19.5	0.382683432	-0.923879533	0.572163608	81.31877	-9.095576576	0.397015153	-35.09583333	-8.101697	-5.195	0.019	27.09557658	0	1	0	1	NA
620	2015	13	22	2015/1/13 22:00	NA	NA	20	0.5	-0.866025404	0.491427295	82.42274	-10.24474199	0.395161668	-39.42771	-7.962191333	-5.504	0.019	28.24474199	0	1	0	1	NA
621	2015	13	22.5	2015/1/13 22:30	NA	NA	20.5	0.608761429	-0.79335334	0.440673506	84.36006	-10.1473116	0.40381935	-38.18093333	-6.531442	-5.814	0.019	28.1473116	0	1	0	1	NA
622	2015	13	23	2015/1/13 23:00	NA	NA	21	0.707106781	-0.707106781	0.46939922	83.40653	-10.09751219	0.412981227	-36.43036	-5.696083333	-6.117	0.019	28.09751219	0	1	0	1	NA
623	2015	13	23.5	2015/1/13 23:30	NA	NA	21.5	0.79335334	-0.608761429	0.454562072	83.08736	-10.73802621	0.41674418	-36.60862	-4.813033	-6.404	0.019	28.73802621	0	1	0	1	NA
624	2015	14	0	2015/1/14 0:00	NA	NA	22	0.866025404	-0.5	0.497388409	81.57905	-10.68047981	0.42653225	-34.03323667	-4.048858333	-6.673	0.019	28.68047981	0	1	0	1	NA
625	2015	14	0.5	2015/1/14 0:30	NA	NA	22.5	0.923879533	-0.382683432	0.653400797	74.63324	-11.26750045	0.430950028	-31.35530333	-3.578681333	-6.929	0.019	29.26750045	0	1	0	1	NA
626	2015	14	1	2015/1/14 1:00	NA	NA	23	0.965925826	-0.258819045	0.940384776	63.07927	-11.40697826	0.439064301	-24.00942667	-2.367173333	-7.153	0.019	29.40697826	0	1	0	1	NA
627	2015	14	1.5	2015/1/14 1:30	NA	NA	23.5	0.991444861	-0.130526192	1.140433374	58.99102	-10.3116095	0.457254459	-12.69802667	-0.8612697	-7.282	0.019	28.3116095	0	1	0	1	NA
628	2015	14	2	2015/1/14 2:00	NA	NA	0	1	0	1.226634113	58.56652	-9.52494836	0.472475703	-27.39622333	-2.083174333	-7.319	0.019	27.52494836	0	1	0	1	NA
629	2015	14	2.5	2015/1/14 2:30	NA	NA	0.5	0.991444861	0.130526192	1.269876213	58.09295	-9.230826759	0.483749734	-32.28854	-2.430443667	-7.292	0.019	27.23082676	0	1	0	1	NA
630	2015	14	3	2015/1/14 3:00	NA	NA	1	0.965925826	0.258819045	1.347365314	55.87435	-9.134080682	0.491870344	-32.01401	-3.371771	-7.232	0.019	27.13408068	0	1	0	1	NA
631	2015	14	3.5	2015/1/14 3:30	NA	NA	1.5	0.923879533	0.382683432	1.365228861	55.60453	-9.044469686	0.499031432	-27.84991333	-2.550387333	-7.163	0.019	27.04446969	0	1	0	1	NA
632	2015	14	4	2015/1/14 4:00	NA	NA	2	0.866025404	0.5	1.391073034	55.49397	-8.838169444	0.506097054	-28.39756667	-2.475608333	-7.095	0.019	26.83816944	0	1	0	1	NA
633	2015	14	4.5	2015/1/14 4:30	NA	NA	2.5	0.79335334	0.608761429	1.288127907	60.03153	-8.448432735	0.513520079	-28.11079333	-2.279893667	-7.031	0.019	26.44843274	0	1	0	1	NA
634	2015	14	5	2015/1/14 5:00	NA	NA	3	0.707106781	0.707106781	1.205623943	62.86667	-8.354342733	0.516812228	-25.25483333	-2.032847	-6.969	0.019	26.35434273	0	1	0	1	NA
635	2015	14	5.5	2015/1/14 5:30	NA	NA	3.5	0.608761429	0.79335334	1.1724409	63.94215	-8.335460556	0.518647076	-21.41857667	-1.774795667	-6.91	0.019	26.33546056	0	1	0	1	NA
636	2015	14	6	2015/1/14 6:00	NA	NA	4	0.5	0.866025404	0.623765008	81.18916	-8.084980824	0.521118016	-14.81979	-0.871143233	-6.854	0.019	26.08498082	0	1	0	1	NA
637	2015	14	6.5	2015/1/14 6:30	NA	NA	4.5	0.382683432	0.923879533	0.619735912	81.31541	-8.081735928	0.519776207	-11.650754	-0.669695233	-6.803	0.019	26.08173593	0	1	0	1	NA
638	2015	14	7	2015/1/14 7:00	NA	NA	5	0.258819045	0.965925826	0.604038714	82.00007	-7.932418714	0.518801698	-4.804298667	0.12937239	-6.758	0.019	25.93241871	0	1	0	1	NA
639	2015	14	7.5	2015/1/14 7:30	NA	NA	5.5	0.130526192	0.991444861	0.599412327	82.24324	-7.856726273	0.515540075	-4.951435333	0.572766	-6.716	0.019	25.85672627	0	1	0	1	NA
640	2015	14	8	2015/1/14 8:00	NA	NA	6	6.12E-17	1	0.585458763	82.7511	-7.786737261	0.511527043	-5.999252	0.417103433	-6.674	0.019	25.78673726	0	1	0	1	NA
641	2015	14	8.5	2015/1/14 8:30	NA	NA	6.5	-0.130526192	0.991444861	0.565526402	83.36063	-7.769591483	0.505567371	-10.34755033	0.0018248	-6.632	0.019	25.76959148	0	1	0	1	NA
642	2015	14	9	2015/1/14 9:00	NA	NA	7	-0.258819045	0.965925826	0.551285931	83.74774	-7.794754812	0.49874277	-6.013487333	0.348694887	-6.589	0.019	25.79475481	0	1	0	1	NA
643	2015	14	9.5	2015/1/14 9:30	NA	NA	7.5	-0.382683432	0.923879533	0.599611168	82.29725	-7.813462195	0.491121819	-1.778133833	0.349056967	-6.547	0.019	25.8134622	0	1	0	1	NA
644	2015	14	10	2015/1/14 10:00	NA	NA	8	-0.5	0.866025404	0.776566551	77.12196	-7.786000893	0.340520079	-2.379619069	1.608481616	-6.508	0.019	25.78600089	0	1	1	0	NA
645	2015	14	10.5	2015/1/14 10:30	NA	NA	8.5	-0.608761429	0.79335334	0.946301477	72.30239	-7.702552688	0.33245359	20.23809027	10.98418755	-6.469	0.019	25.70255269	0	1	1	0	NA
646	2015	14	11	2015/1/14 11:00	NA	NA	9	-0.707106781	0.707106781	1.044635578	69.8936	-7.5040043	0.324511991	40.46714443	27.81223764	-6.427	0.019	25.5040043	0	1	1	0	NA
647	2015	14	11.5	2015/1/14 11:30	NA	NA	9.5	-0.79335334	0.608761429	1.12965985	67.63397	-7.428489891	0.315809918	67.01641986	44.1605958	-6.374	0.019	25.42848989	0	1	1	0	NA
648	2015	14	12	2015/1/14 12:00	NA	NA	10	-0.866025404	0.5	1.149491172	66.29131	-7.726863	0.3010863	21.81297	10.07488	-6.308	0.019	25.726863	0	1	1	0	NA
649	2015	14	12.5	2015/1/14 12:30	NA	NA	10.5	-0.923879533	0.382683432	1.199479732	65.12374	-7.617612	0.303954	30.98087	14.99071	-6.225	0.019	25.617612	0	1	1	0	NA
650	2015	14	13	2015/1/14 13:00	NA	NA	11	-0.965925826	0.258819045	1.180576357	65.72458	-7.598455	0.3044627	43.39856	22.02445	-6.133	0.019	25.598455	0	1	1	0	NA
651	2015	14	13.5	2015/1/14 13:30	NA	NA	11.5	-0.991444861	0.130526192	1.102579821	67.95199	-7.613299	0.3039371	56.08638	29.57347	-6.028	0.019	25.613299	0	1	1	0	NA
652	2015	14	14	2015/1/14 14:00	NA	NA	12	-1	1.22E-16	1.004002684	71.2059	-7.441124	0.308609	60.56725	33.07851	-5.909	0.019	25.441124	0	1	1	0	NA
653	2015	14	14.5	2015/1/14 14:30	NA	NA	12.5	-0.991444861	-0.130526192	0.936773306	73.23737	-7.391563	0.3098263	64.8928	36.83034	-5.78	0.019	25.391563	0	1	1	0	NA
654	2015	14	15	2015/1/14 15:00	NA	NA	13	-0.965925826	-0.258819045	0.907809173	73.86474	-7.490346	0.3071186	81.06184	47.27284	-5.654	0.019	25.490346	0	1	1	0	NA
655	2015	14	15.5	2015/1/14 15:30	NA	NA	13.5	-0.923879533	-0.382683432	0.667242173	81.04662	-7.317786	0.3116802	81.29889	47.88199	-5.528	0.019	25.317786	0	1	1	0	NA
656	2015	14	16	2015/1/14 16:00	NA	NA	14	-0.866025404	-0.5	0.679460159	81.04396	-7.085888	0.3181995	69.76649	41.56811	-5.396	0.019	25.085888	0	1	1	0	NA
657	2015	14	16.5	2015/1/14 16:30	NA	NA	14.5	-0.79335334	-0.608761429	0.665674478	81.6478	-6.93268	0.3225881	57.44447	35.25806	-5.259	0.019	24.93268	0	1	1	0	NA
658	2015	14	17	2015/1/14 17:00	NA	NA	15	-0.707106781	-0.707106781	0.642583548	82.28489	-6.932324	0.3226434	46.21706	29.31207	-5.134	0.019	24.932324	0	1	1	0	NA
659	2015	14	17.5	2015/1/14 17:30	NA	NA	15.5	-0.608761429	-0.79335334	0.644103691	82.32948	-6.869265	0.324493	37.49543	24.33545	-5.036	0.019	24.869265	0	1	1	0	NA
660	2015	14	18	2015/1/14 18:00	NA	NA	16	-0.5	-0.866025404	0.639779581	82.51992	-6.816295	0.3260823	27.9835	18.79703	-4.965	0.019	24.816295	0	1	1	0	NA
661	2015	14	18.5	2015/1/14 18:30	NA	NA	16.5	-0.382683432	-0.923879533	0.623709479	82.98454	-6.796901	0.3268472	17.24874	12.23764	-4.915	0.019	24.796901	0	1	1	0	NA
662	2015	14	19	2015/1/14 19:00	NA	NA	17	-0.258819045	-0.965925826	0.676045796	81.57138	-6.786643009	0.248262834	-20.36812262	-14.60836965	-4.887	0.019	24.78664301	0	1	1	0	NA
663	2015	14	19.5	2015/1/14 19:30	NA	NA	17.5	-0.130526192	-0.991444861	0.904648955	75.43541	-6.736410913	0.394193426	-38.09915	-7.681022	-4.882	0.019	24.73641091	0	1	0	1	NA
664	2015	14	20	2015/1/14 20:00	NA	NA	18	-1.84E-16	-1	1.166648677	68.33755	-6.729710393	0.399012196	-40.4605	-10.29635333	-4.899	0.019	24.72971039	0	1	0	1	NA
665	2015	14	20.5	2015/1/14 20:30	NA	NA	18.5	0.130526192	-0.991444861	1.212975568	67.17671	-6.691753838	0.404632186	-39.13418	-9.346173333	-4.928	0.019	24.69175384	0	1	0	1	NA
666	2015	14	21	2015/1/14 21:00	NA	NA	19	0.258819045	-0.965925826	1.221662682	67.07764	-6.638405914	0.41175831	-36.86285667	-6.929676333	-4.961	0.019	24.63840591	0	1	0	1	NA
667	2015	14	21.5	2015/1/14 21:30	NA	NA	19.5	0.382683432	-0.923879533	1.275325233	65.76853	-6.586683339	0.419727714	-37.13288	-7.097774	-4.992	0.019	24.58668334	0	1	0	1	NA
668	2015	14	22	2015/1/14 22:00	NA	NA	20	0.5	-0.866025404	1.334401155	64.2761	-6.55292115	0.428271686	-36.23033	-6.054543	-5.021	0.019	24.55292115	0	1	0	1	NA
669	2015	14	22.5	2015/1/14 22:30	NA	NA	20.5	0.608761429	-0.79335334	1.36321637	63.6055	-6.517079878	0.437412645	-35.26092	-6.042596667	-5.048	0.019	24.51707988	0	1	0	1	NA
670	2015	14	23	2015/1/14 23:00	NA	NA	21	0.707106781	-0.707106781	1.380608796	63.25971	-6.475331951	0.447484248	-28.84988333	-4.377468	-5.071	0.019	24.47533195	0	1	0	1	NA
671	2015	14	23.5	2015/1/14 23:30	NA	NA	21.5	0.79335334	-0.608761429	1.362814541	63.85493	-6.431758986	0.457385488	-30.78017667	-4.222844333	-5.093	0.019	24.43175899	0	1	0	1	NA
672	2015	15	0	2015/1/15 0:00	NA	NA	22	0.866025404	-0.5	1.333829967	64.84607	-6.349952347	0.467267548	-28.92663	-3.595569	-5.112	0.019	24.34995235	0	1	0	1	NA
673	2015	15	0.5	2015/1/15 0:30	NA	NA	22.5	0.923879533	-0.382683432	1.277517729	66.62542	-6.235620894	0.478250734	-29.14418667	-3.849511667	-5.127	0.019	24.23562089	0	1	0	1	NA
674	2015	15	1	2015/1/15 1:00	NA	NA	23	0.965925826	-0.258819045	0.716560678	81.50543	-6.07826166	0.488928468	-27.37379	-3.188303	-5.138	0.019	24.07826166	0	1	0	1	NA
675	2015	15	1.5	2015/1/15 1:30	NA	NA	23.5	0.991444861	-0.130526192	0.745530897	80.93986	-5.954474257	0.498936704	-25.42023333	-2.955583333	-5.146	0.019	23.95447426	0	1	0	1	NA
676	2015	15	2	2015/1/15 2:00	NA	NA	0	1	0	0.764969924	80.60943	-5.843056311	0.508291083	-23.26157333	-2.962457	-5.152	0.019	23.84305631	0	1	0	1	NA
677	2015	15	2.5	2015/1/15 2:30	NA	NA	0.5	0.991444861	0.130526192	0.856029132	78.56513	-5.683462393	0.517338295	-20.74222	-2.580591333	-5.158	0.019	23.68346239	0	1	0	1	NA
678	2015	15	3	2015/1/15 3:00	NA	NA	1	0.965925826	0.258819045	0.901959336	77.52297	-5.620922139	0.524741335	-19.10757333	-2.34639	-5.163	0.019	23.62092214	0	1	0	1	NA
679	2015	15	3.5	2015/1/15 3:30	NA	NA	1.5	0.923879533	0.382683432	0.944244004	76.60609	-5.544715971	0.531311732	-17.89436333	-2.004131667	-5.166	0.019	23.54471597	0	1	0	1	NA
680	2015	15	4	2015/1/15 4:00	NA	NA	2	0.866025404	0.5	1.053579125	73.98989	-5.498260025	0.536592239	-13.16388467	-1.584705333	-5.166	0.019	23.49826003	0	1	0	1	NA
681	2015	15	4.5	2015/1/15 4:30	NA	NA	2.5	0.79335334	0.608761429	1.2734672	68.68819	-5.445428441	0.540787052	-3.024181333	-0.202660733	-5.165	0.019	23.44542844	0	1	0	1	NA
682	2015	15	5	2015/1/15 5:00	NA	NA	3	0.707106781	0.707106781	1.401532039	65.70231	-5.383413905	0.543855455	-2.253020767	-0.06024	-5.163	0.019	23.38341391	0	1	0	1	NA
683	2015	15	5.5	2015/1/15 5:30	NA	NA	3.5	0.608761429	0.79335334	1.491127343	63.80342	-5.27762641	0.545606286	0.655627467	0.564395833	-5.159	0.019	23.27762641	0	1	0	1	NA
684	2015	15	6	2015/1/15 6:00	NA	NA	4	0.5	0.866025404	1.483620129	63.97331	-5.282115531	0.546054831	0.822535267	0.529263733	-5.154	0.019	23.28211553	0	1	0	1	NA
685	2015	15	6.5	2015/1/15 6:30	NA	NA	4.5	0.382683432	0.923879533	1.504483618	63.35016	-5.323818335	0.544032266	0.650036333	0.479001033	-5.149	0.019	23.32381834	0	1	0	1	NA
686	2015	15	7	2015/1/15 7:00	NA	NA	5	0.258819045	0.965925826	1.56458642	61.85862	-5.333231229	0.541468179	0.2116686	-0.017061223	-5.144	0.019	23.33323123	0	1	0	1	NA
687	2015	15	7.5	2015/1/15 7:30	NA	NA	5.5	0.130526192	0.991444861	1.655958737	59.94424	-5.231249157	0.538615801	1.136444267	0.268437767	-5.14	0.019	23.23124916	0	1	0	1	NA
688	2015	15	8	2015/1/15 8:00	NA	NA	6	6.12E-17	1	1.632866639	60.18215	-5.337157566	0.532883352	0.678335733	0.446308633	-5.136	0.019	23.33715757	0	1	0	1	NA
689	2015	15	8.5	2015/1/15 8:30	NA	NA	6.5	-0.130526192	0.991444861	1.571287749	61.46257	-5.412494333	0.526349239	0.048829097	0.364771967	-5.131	0.019	23.41249433	0	1	0	1	NA
690	2015	15	9	2015/1/15 9:00	NA	NA	7	-0.258819045	0.965925826	1.521147208	62.87282	-5.349023053	0.520024225	-0.566630067	0.268933133	-5.124	0.019	23.34902305	0	1	0	1	NA
691	2015	15	9.5	2015/1/15 9:30	NA	NA	7.5	-0.382683432	0.923879533	1.463253179	64.668	-5.208112326	0.513508034	-1.2091832	0.152689243	-5.116	0.019	23.20811233	0	1	0	1	NA
692	2015	15	10	2015/1/15 10:00	NA	NA	8	-0.5	0.866025404	1.261854485	69.7538	-5.111883969	0.363722935	-6.657184304	-3.757534999	-5.107	0.019	23.11188397	0	1	1	0	NA
693	2015	15	10.5	2015/1/15 10:30	NA	NA	8.5	-0.608761429	0.79335334	0.739628122	82.37056	-5.03826806	0.354932111	15.33945835	5.840616194	-5.098	0.019	23.03826806	0	1	1	0	NA
694	2015	15	11	2015/1/15 11:00	NA	NA	9	-0.707106781	0.707106781	0.757753877	82.34072	-4.742285	0.3484307	34.25241	20.12195	-5.085	0.019	22.742285	0	1	1	0	NA
695	2015	15	11.5	2015/1/15 11:30	NA	NA	9.5	-0.79335334	0.608761429	0.76576817	82.30203	-4.632578	0.3524287	56.84978	33.52479	-5.056	0.019	22.632578	0	1	1	0	NA
696	2015	15	12	2015/1/15 12:00	NA	NA	10	-0.866025404	0.5	0.874463355	80.76745	-3.977654	0.3719587	80.76677	46.56174	-4.995	0.019	21.977654	0	1	1	0	NA
697	2015	15	12.5	2015/1/15 12:30	NA	NA	10.5	-0.923879533	0.382683432	1.078958176	77.37745	-3.342682	0.3803066	106.457	59.86938	-4.892	0.019	21.342682	0	1	1	0	NA
698	2015	15	13	2015/1/15 13:00	NA	NA	11	-0.965925826	0.258819045	1.352402881	72.64949	-2.860796	0.3669206	119.121	67.43249	-4.741	0.019	20.860796	0	1	1	0	NA
699	2015	15	13.5	2015/1/15 13:30	NA	NA	11.5	-0.991444861	0.130526192	1.601395623	67.61104	-2.861998	0.3591854	138.7279	77.30036	-4.553	0.019	20.861998	0	1	1	0	NA
700	2015	15	14	2015/1/15 14:00	NA	NA	12	-1	1.22E-16	1.75692823	65.01471	-2.653382	0.3532289	182.2437	97.11052	-4.346	0.019	20.653382	0	1	1	0	NA
701	2015	15	14.5	2015/1/15 14:30	NA	NA	12.5	-0.991444861	-0.130526192	1.907729221	63.17632	-2.235416	0.3537375	191.6809	97.05684	-4.124	0.019	20.235416	0	1	1	0	NA
702	2015	15	15	2015/1/15 15:00	NA	NA	13	-0.965925826	-0.258819045	2.049636215	61.6209	-1.826149	0.3602659	177.1787	95.12569	-3.893	0.019	19.826149	0	1	1	0	NA
703	2015	15	15.5	2015/1/15 15:30	NA	NA	13.5	-0.923879533	-0.382683432	2.10443616	60.82054	-1.748575	0.3681759	143.6986	77.44408	-3.672	0.019	19.748575	0	1	1	0	NA
704	2015	15	16	2015/1/15 16:00	NA	NA	14	-0.866025404	-0.5	1.923479912	63.92032	-1.849673	0.369039	149.8045	77.31889	-3.456	0.019	19.849673	0	1	1	0	NA
705	2015	15	16.5	2015/1/15 16:30	NA	NA	14.5	-0.79335334	-0.608761429	1.902607926	65.11496	-1.542124	0.3730955	124.3906	62.7775	-3.253	0.019	19.542124	0	1	1	0	NA
706	2015	15	17	2015/1/15 17:00	NA	NA	15	-0.707106781	-0.707106781	1.872620131	65.44518	-1.628357	0.3677689	84.57774	44.81082	-3.064	0.019	19.628357	0	1	1	0	NA
707	2015	15	17.5	2015/1/15 17:30	NA	NA	15.5	-0.608761429	-0.79335334	1.942737482	65.80524	-0.9880032	0.3701048	109.1913	60.076	-2.9	0.019	18.9880032	0	1	1	0	NA
708	2015	15	18	2015/1/15 18:00	NA	NA	16	-0.5	-0.866025404	1.977229673	66.34738	-0.5306071	0.3698758	37.31226	31.05637	-2.752	0.019	18.5306071	0	1	1	0	NA
709	2015	15	18.5	2015/1/15 18:30	NA	NA	16.5	-0.382683432	-0.923879533	2.062473367	65.29806	-0.3734906	0.3727657	14.56704	11.75869	-2.625	0.019	18.3734906	0	1	1	0	NA
710	2015	15	19	2015/1/15 19:00	NA	NA	17	-0.258819045	-0.965925826	1.816068982	69.48186	-0.3565069	0.3756112	-1.589757	2.496555	-2.538	0.019	18.3565069	0	1	1	0	NA
711	2015	15	19.5	2015/1/15 19:30	NA	NA	17.5	-0.130526192	-0.991444861	1.530300758	73.77984	-0.621603253	0.448678469	-41.52493	-6.074089	-2.492	0.019	18.62160325	0	1	0	1	NA
712	2015	15	20	2015/1/15 20:00	NA	NA	18	-1.84E-16	-1	0.974273844	82.9317	-0.924247792	0.450661324	-45.48858333	-10.71752333	-2.481	0.019	18.92424779	0	1	0	1	NA
713	2015	15	20.5	2015/1/15 20:30	NA	NA	18.5	0.130526192	-0.991444861	0.903846064	83.84183	-1.199172178	0.453745641	-45.62319667	-12.29985	-2.499	0.019	19.19917218	0	1	0	1	NA
714	2015	15	21	2015/1/15 21:00	NA	NA	19	0.258819045	-0.965925826	0.837099462	84.92658	-1.297149186	0.4591805	-42.83083333	-10.81269	-2.53	0.019	19.29714919	0	1	0	1	NA
715	2015	15	21.5	2015/1/15 21:30	NA	NA	19.5	0.382683432	-0.923879533	0.803261638	85.47957	-1.349826371	0.466286057	-22.45168333	-4.981633333	-2.56	0.019	19.34982637	0	1	0	1	NA
716	2015	15	22	2015/1/15 22:00	NA	NA	20	0.5	-0.866025404	0.755240346	86.22796	-1.468053654	0.473622587	-26.08219333	-4.068626	-2.58	0.019	19.46805365	0	1	0	1	NA
717	2015	15	22.5	2015/1/15 22:30	NA	NA	20.5	0.608761429	-0.79335334	0.798700143	86.03359	-0.898932827	0.486860419	-24.04801667	-3.557109333	-2.593	0.019	18.89893283	0	1	0	1	NA
718	2015	15	23	2015/1/15 23:00	NA	NA	21	0.707106781	-0.707106781	1.223139906	81.63988	1.196696212	0.513707865	-24.1452	-3.00185	-2.602	0.019	16.80330379	0	1	0	1	NA
719	2015	15	23.5	2015/1/15 23:30	NA	NA	21.5	0.79335334	-0.608761429	1.568635544	76.60801	1.287757946	0.523815033	-36.04355	-4.791441333	-2.586	0.019	16.71224205	0	1	0	1	NA
720	2015	16	0	2015/1/16 0:00	NA	NA	22	0.866025404	-0.5	1.845844875	72.47348	1.287407139	0.533973686	-36.15522	-4.511384	-2.527	0.019	16.71259286	0	1	0	1	NA
721	2015	16	0.5	2015/1/16 0:30	NA	NA	22.5	0.923879533	-0.382683432	1.950457797	70.85497	1.259584777	0.543914118	-33.35602667	-3.878991333	-2.454	0.019	16.74041522	0	1	0	1	NA
722	2015	16	1	2015/1/16 1:00	NA	NA	23	0.965925826	-0.258819045	2.073922146	69.37892	1.425622544	0.554713636	-29.91832667	-3.942163	-2.391	0.019	16.57437746	0	1	0	1	NA
723	2015	16	1.5	2015/1/16 1:30	NA	NA	23.5	0.991444861	-0.130526192	2.02483224	69.93107	1.345738006	0.562973274	-25.56463667	-2.666495	-2.34	0.019	16.65426199	0	1	0	1	NA
724	2015	16	2	2015/1/16 2:00	NA	NA	0	1	0	2.09045547	68.7482	1.253006502	0.570495255	-20.47846667	-1.774825667	-2.299	0.019	16.7469935	0	1	0	1	NA
725	2015	16	2.5	2015/1/16 2:30	NA	NA	0.5	0.991444861	0.130526192	2.031850237	69.13491	1.031726697	0.576606153	-15.00629	-1.0601957	-2.269	0.019	16.9682733	0	1	0	1	NA
726	2015	16	3	2015/1/16 3:00	NA	NA	1	0.965925826	0.258819045	1.940752813	70.51146	1.028313009	0.583485867	-3.505059	0.29270795	-2.27	0.019	16.97168699	0	1	0	1	NA
727	2015	16	3.5	2015/1/16 3:30	NA	NA	1.5	0.923879533	0.382683432	2.058585586	68.94933	1.129658186	0.589703345	-2.059202333	0.463651	-2.291	0.019	16.87034181	0	1	0	1	NA
728	2015	16	4	2015/1/16 4:00	NA	NA	2	0.866025404	0.5	2.082131651	67.74553	0.761153963	0.591350918	-5.923808	-0.04892687	-2.317	0.019	17.23884604	0	1	0	1	NA
729	2015	16	4.5	2015/1/16 4:30	NA	NA	2.5	0.79335334	0.608761429	2.018664692	68.96191	0.864492676	0.595760664	-7.294309667	-0.261301267	-2.347	0.019	17.13550732	0	1	0	1	NA
730	2015	16	5	2015/1/16 5:00	NA	NA	3	0.707106781	0.707106781	1.912433791	70.49115	0.815685157	0.597638952	-7.935790333	-0.307545033	-2.385	0.019	17.18431484	0	1	0	1	NA
731	2015	16	5.5	2015/1/16 5:30	NA	NA	3.5	0.608761429	0.79335334	1.369123598	78.17082	0.364242213	0.594933564	-5.782081333	-0.215373933	-2.419	0.019	17.63575779	0	1	0	1	NA
732	2015	16	6	2015/1/16 6:00	NA	NA	4	0.5	0.866025404	1.505580073	76.16096	0.459592012	0.595485755	-1.384181267	0.418787898	-2.457	0.019	17.54040799	0	1	0	1	NA
733	2015	16	6.5	2015/1/16 6:30	NA	NA	4.5	0.382683432	0.923879533	1.600392362	74.34219	0.288320073	0.592466439	-0.6474989	0.825985267	-2.506	0.019	17.71167993	0	1	0	1	NA
734	2015	16	7	2015/1/16 7:00	NA	NA	5	0.258819045	0.965925826	1.802383565	70.58239	0.042783207	0.587983875	-1.258424833	0.469872467	-2.56	0.019	17.95721679	0	1	0	1	NA
735	2015	16	7.5	2015/1/16 7:30	NA	NA	5.5	0.130526192	0.991444861	2.076075319	64.00337	-0.783524166	0.576938989	-1.588426	0.4178939	-2.624	0.019	18.78352417	0	1	0	1	NA
736	2015	16	8	2015/1/16 8:00	NA	NA	6	6.12E-17	1	2.171527422	62.79184	-0.622053285	0.572804074	-2.041822667	0.09562669	-2.715	0.019	18.62205329	0	1	0	1	NA
737	2015	16	8.5	2015/1/16 8:30	NA	NA	6.5	-0.130526192	0.991444861	2.033735872	62.93348	-1.461013611	0.559547374	-1.251375333	0.5436307	-2.83	0.019	19.46101361	0	1	0	1	NA
738	2015	16	9	2015/1/16 9:00	NA	NA	7	-0.258819045	0.965925826	1.695601874	63.37541	-3.73805391	0.533072111	-1.158829667	0.412344567	-2.985	0.019	21.73805391	0	1	0	1	NA
739	2015	16	9.5	2015/1/16 9:30	NA	NA	7.5	-0.382683432	0.923879533	1.738412915	60.16119	-4.521125197	0.517797819	-0.9514286	0.493466133	-3.202	0.019	22.5211252	0	1	0	1	NA
740	2015	16	10	2015/1/16 10:00	NA	NA	8	-0.5	0.866025404	2.172605582	58.62274	-2.0547428	0.386998056	-5.810735	-3.170625187	-3.443	0.019	20.0547428	0	1	1	0	NA
741	2015	16	10.5	2015/1/16 10:30	NA	NA	8.5	-0.608761429	0.79335334	2.346996267	57.46158	-1.385597672	0.383137648	13.79628683	4.996887853	-3.639	0.019	19.38559767	0	1	1	0	NA
742	2015	16	11	2015/1/16 11:00	NA	NA	9	-0.707106781	0.707106781	2.09751635	56.20168	-3.287922	0.3394695	30.5131	27.40547	-3.725	0.019	21.287922	0	1	1	0	NA
743	2015	16	11.5	2015/1/16 11:30	NA	NA	9.5	-0.79335334	0.608761429	2.510170422	52.76603	-1.892426	0.3561413	84.93927	51.30089	-3.776	0.019	19.892426	0	1	1	0	NA
744	2015	16	12	2015/1/16 12:00	NA	NA	10	-0.866025404	0.5	2.670511096	52.62081	-1.095877	0.3808903	145.7962	75.90112	-3.792	0.019	19.095877	0	1	1	0	NA
745	2015	16	12.5	2015/1/16 12:30	NA	NA	10.5	-0.923879533	0.382683432	2.66998216	53.71566	-0.7806072	0.4177073	201.5735	99.54319	-3.69	0.019	18.7806072	0	1	1	0	NA
746	2015	16	13	2015/1/16 13:00	NA	NA	11	-0.965925826	0.258819045	2.673808779	55.80789	-0.129332	0.428929	258.76	123.6774	-3.471	0.019	18.129332	0	1	1	0	NA
747	2015	16	13.5	2015/1/16 13:30	NA	NA	11.5	-0.991444861	0.130526192	2.75379555	55.40511	0.1504166	0.4220481	300.5308	136.7565	-3.182	0.019	17.8495834	0	1	1	0	NA
748	2015	16	14	2015/1/16 14:00	NA	NA	12	-1	1.22E-16	2.723904362	56.26074	0.2665985	0.4057101	324.1501	144.0523	-2.853	0.019	17.7334015	0	1	1	0	NA
749	2015	16	14.5	2015/1/16 14:30	NA	NA	12.5	-0.991444861	-0.130526192	1.186773707	80.61819	0.03437551	0.3980264	327.702	147.552	-2.525	0.019	17.96562449	0	1	1	0	NA
750	2015	16	15	2015/1/16 15:00	NA	NA	13	-0.965925826	-0.258819045	1.157705261	81.84275	0.5906431	0.4136549	322.4632	149.2034	-2.206	0.019	17.4093569	0	1	1	0	NA
751	2015	16	15.5	2015/1/16 15:30	NA	NA	13.5	-0.923879533	-0.382683432	1.283184273	80.96288	1.359045	0.4346605	294.9008	143.3049	-1.901	0.019	16.640955	0	1	1	0	NA
752	2015	16	16	2015/1/16 16:00	NA	NA	14	-0.866025404	-0.5	1.607722212	76.50828	1.570277	0.4275979	256.3956	134.1047	-1.585	0.019	16.429723	0	1	1	0	NA
753	2015	16	16.5	2015/1/16 16:30	NA	NA	14.5	-0.79335334	-0.608761429	2.256043579	67.38241	1.717517	0.4337444	203.2923	120.8675	-1.11	0.019	16.282483	0	1	1	0	NA
754	2015	16	17	2015/1/16 17:00	NA	NA	15	-0.707106781	-0.707106781	2.311971675	64.91479	1.045558	0.4279437	150.4035	107.1817	-0.607	0.019	16.954442	0	1	1	0	NA
755	2015	16	17.5	2015/1/16 17:30	NA	NA	15.5	-0.608761429	-0.79335334	2.229827262	66.21533	1.067636	0.4293155	100.478	93.10488	-0.249	0.019	16.932364	0	1	1	0	NA
756	2015	16	18	2015/1/16 18:00	NA	NA	16	-0.5	-0.866025404	2.249908946	65.2125	0.7873207	0.4227445	58.80413	90.55873	-0.041	0.019	17.2126793	0	1	1	0	NA
757	2015	16	18.5	2015/1/16 18:30	NA	NA	16.5	-0.382683432	-0.923879533	2.238071869	64.41934	0.4039836	0.4153243	16.54551	70.43539	-0.047	0.019	17.5960164	0	1	1	0	NA
758	2015	16	19	2015/1/16 19:00	NA	NA	17	-0.258819045	-0.965925826	2.041871081	64.09869	-0.9734949	0.3956667	-31.89586	24.58198	-0.149	0.019	18.9734949	0	1	1	0	NA
759	2015	16	19.5	2015/1/16 19:30	NA	NA	17.5	-0.130526192	-0.991444861	1.96844691	63.4581	-1.709531623	0.43870284	-34.94160333	-5.828318667	-0.298	0.019	19.70953162	0	1	0	1	NA
760	2015	16	20	2015/1/16 20:00	NA	NA	18	-1.84E-16	-1	1.851643394	62.72594	-2.798868886	0.433438172	-23.71415333	-4.924043667	-0.457	0.019	20.79886889	0	1	0	1	NA
761	2015	16	20.5	2015/1/16 20:30	NA	NA	18.5	0.130526192	-0.991444861	1.824843081	62.54998	-3.056748058	0.435950027	-11.444941	-1.704972	-0.649	0.019	21.05674806	0	1	0	1	NA
762	2015	16	21	2015/1/16 21:00	NA	NA	19	0.258819045	-0.965925826	1.738873057	62.35595	-3.767994003	0.436143065	-7.175520333	-1.995704333	-0.899	0.019	21.767994	0	1	0	1	NA
763	2015	16	21.5	2015/1/16 21:30	NA	NA	19.5	0.382683432	-0.923879533	1.57188221	62.4919	-5.052773704	0.431508971	-5.235978	-1.423888	-1.216	0.019	23.0527737	0	1	0	1	NA
764	2015	16	22	2015/1/16 22:00	NA	NA	20	0.5	-0.866025404	1.429563017	62.53505	-6.276678188	0.42795094	-4.590941667	-0.5783157	-1.621	0.019	24.27667819	0	1	0	1	NA
765	2015	16	22.5	2015/1/16 22:30	NA	NA	20.5	0.608761429	-0.79335334	1.444839034	61.95721	-6.33738688	0.434602058	-4.687481	-0.824021837	-2.101	0.019	24.33738688	0	1	0	1	NA
766	2015	16	23	2015/1/16 23:00	NA	NA	21	0.707106781	-0.707106781	1.327243636	61.82625	-7.477978045	0.432777835	-4.219474	-0.377795333	-2.63	0.019	25.47797805	0	1	0	1	NA
767	2015	16	23.5	2015/1/16 23:30	NA	NA	21.5	0.79335334	-0.608761429	1.315300425	62.31488	-7.4285847	0.440696925	-4.449160333	-0.344214033	-3.157	0.019	25.4285847	0	1	0	1	NA
768	2015	17	0	2015/1/17 0:00	NA	NA	22	0.866025404	-0.5	1.182854299	65.52692	-7.647505554	0.447252337	-6.602900333	-1.887457333	-3.632	0.019	25.64750555	0	1	0	1	NA
769	2015	17	0.5	2015/1/17 0:30	NA	NA	22.5	0.923879533	-0.382683432	0.430441581	86.8296	-8.270140051	0.450665227	-11.81215333	-5.926479667	-4.061	0.001	26.27014005	0	1	0	1	NA
770	2015	17	1	2015/1/17 1:00	NA	NA	23	0.965925826	-0.258819045	0.420052418	86.79078	-8.618869751	0.455691095	-12.12985667	-7.254693333	-4.487	0.001	26.61886975	0	1	0	1	NA
771	2015	17	1.5	2015/1/17 1:30	NA	NA	23.5	0.991444861	-0.130526192	0.381072798	87.90971	-8.731717138	0.462929909	-9.550921333	-5.914603333	-4.881	0.001	26.73171714	0	1	0	1	NA
772	2015	17	2	2015/1/17 2:00	NA	NA	0	1	0	0.361998556	88.13407	-9.145426322	0.467415357	-5.024300667	-2.096007333	-5.227	0.001	27.14542632	0	1	0	1	NA
773	2015	17	2.5	2015/1/17 2:30	NA	NA	0.5	0.991444861	0.130526192	0.420584502	86.43374	-8.941536475	0.476547761	-8.235955	-2.578408333	-5.542	0.001	26.94153648	0	1	0	1	NA
774	2015	17	3	2015/1/17 3:00	NA	NA	1	0.965925826	0.258819045	0.543983475	81.76179	-9.430783682	0.479248227	-11.80384333	-5.286055667	-5.762	0.001	27.43078368	0	1	0	1	NA
775	2015	17	3.5	2015/1/17 3:30	NA	NA	1.5	0.923879533	0.382683432	0.740422528	74.67324	-9.683566883	0.483698801	-13.07078	-7.199745667	-5.871	0.001	27.68356688	0	1	0	1	NA
776	2015	17	4	2015/1/17 4:00	NA	NA	2	0.866025404	0.5	0.913783543	68.57431	-9.751475376	0.488808694	-13.12374333	-8.697532667	-5.953	0.001	27.75147538	0	1	0	1	NA
777	2015	17	4.5	2015/1/17 4:30	NA	NA	2.5	0.79335334	0.608761429	0.925661507	67.65404	-9.952115825	0.491203587	-12.56122667	-8.413662	-6.038	0.001	27.95211583	0	1	0	1	NA
778	2015	17	5	2015/1/17 5:00	NA	NA	3	0.707106781	0.707106781	1.017307698	64.59291	-9.902037156	0.494499332	-11.66205	-8.203199667	-6.12	0.001	27.90203716	0	1	0	1	NA
779	2015	17	5.5	2015/1/17 5:30	NA	NA	3.5	0.608761429	0.79335334	1.076930312	62.27318	-9.983795613	0.495569127	-5.776711667	-3.602683	-6.183	0.001	27.98379561	0	1	0	1	NA
780	2015	17	6	2015/1/17 6:00	NA	NA	4	0.5	0.866025404	1.087083685	61.14355	-10.23631964	0.493490561	-10.44873767	-5.469726	-6.247	0.001	28.23631964	0	1	0	1	NA
781	2015	17	6.5	2015/1/17 6:30	NA	NA	4.5	0.382683432	0.923879533	1.075518574	61.16625	-10.3630173	0.491046254	-12.68143	-7.796441667	-6.332	0.001	28.3630173	0	1	0	1	NA
782	2015	17	7	2015/1/17 7:00	NA	NA	5	0.258819045	0.965925826	1.020918331	61.93199	-10.76535288	0.485433018	-12.01132333	-8.240521	-6.426	0.001	28.76535288	0	1	0	1	NA
783	2015	17	7.5	2015/1/17 7:30	NA	NA	5.5	0.130526192	0.991444861	1.001251229	62.24169	-10.90606117	0.480750889	-3.653705	-1.776322133	-6.526	0.001	28.90606117	0	1	0	1	NA
784	2015	17	8	2015/1/17 8:00	NA	NA	6	6.12E-17	1	0.991597636	62.39532	-10.97596954	0.475049688	1.097428133	2.473518667	-6.629	0.001	28.97596954	0	1	0	1	NA
785	2015	17	8.5	2015/1/17 8:30	NA	NA	6.5	-0.130526192	0.991444861	0.989879359	62.72538	-10.88773639	0.470073274	2.814606	3.480516667	-6.728	0.001	28.88773639	0	1	0	1	NA
786	2015	17	9	2015/1/17 9:00	NA	NA	7	-0.258819045	0.965925826	0.99849391	62.54106	-10.84120582	0.463457811	2.426776667	3.132639667	-6.81	0.001	28.84120582	0	1	0	1	NA
787	2015	17	9.5	2015/1/17 9:30	NA	NA	7.5	-0.382683432	0.923879533	0.94647406	63.93236	-11.0362517	0.45460027	2.275318333	3.392935	-6.866	0.001	29.0362517	0	1	0	1	NA
788	2015	17	10	2015/1/17 10:00	NA	NA	8	-0.5	0.866025404	0.57307596	78.3208	-10.9451262	0.304400129	1.919196547	1.884615585	-6.913	0.001	28.9451262	0	1	1	0	NA
789	2015	17	10.5	2015/1/17 10:30	NA	NA	8.5	-0.608761429	0.79335334	0.541137694	79.94002	-10.6921633	0.298133806	42.00594288	14.46718801	-6.949	0.001	28.6921633	0	1	1	0	NA
790	2015	17	11	2015/1/17 11:00	NA	NA	9	-0.707106781	0.707106781	0.589225038	78.01464	-10.77349	0.2294675	16.21396	6.853974	-6.958	0.001	28.77349	0	1	1	0	NA
791	2015	17	11.5	2015/1/17 11:30	NA	NA	9.5	-0.79335334	0.608761429	0.66626234	75.98987	-10.33873	0.2383171	36.15446	15.05163	-6.92	0.001	28.33873	0	1	1	0	NA
792	2015	17	12	2015/1/17 12:00	NA	NA	10	-0.866025404	0.5	0.91245387	68.63713	-9.744615	0.2514221	69.53579	28.66921	-6.808	0.001	27.744615	0	1	1	0	NA
793	2015	17	12.5	2015/1/17 12:30	NA	NA	10.5	-0.923879533	0.382683432	1.092687439	64.69363	-8.963444	0.2691879	74.55886	30.53149	-6.583	0.001	26.963444	0	1	1	0	NA
794	2015	17	13	2015/1/17 13:00	NA	NA	11	-0.965925826	0.258819045	0.983521416	68.94476	-8.670912	0.2762384	75.27574	30.75229	-6.295	0.001	26.670912	0	1	1	0	NA
795	2015	17	13.5	2015/1/17 13:30	NA	NA	11.5	-0.991444861	0.130526192	0.96650563	70.39477	-8.28422	0.2857794	76.74525	31.83757	-6.002	0.001	26.28422	0	1	1	0	NA
796	2015	17	14	2015/1/17 14:00	NA	NA	12	-1	1.22E-16	1.015650585	68.84332	-8.3031	0.2853417	83.66957	35.30553	-5.724	0.001	26.3031	0	1	1	0	NA
797	2015	17	14.5	2015/1/17 14:30	NA	NA	12.5	-0.991444861	-0.130526192	1.082049267	67.35727	-8.089461	0.2908461	96.79199	40.98201	-5.473	0.001	26.089461	0	1	1	0	NA
798	2015	17	15	2015/1/17 15:00	NA	NA	13	-0.965925826	-0.258819045	1.219459611	63.73977	-7.904632	0.2954928	97.80737	40.92104	-5.229	0.001	25.904632	0	1	1	0	NA
799	2015	17	15.5	2015/1/17 15:30	NA	NA	13.5	-0.923879533	-0.382683432	1.286644952	62.56165	-7.627096	0.3028568	128.3792	53.44691	-4.996	0.001	25.627096	0	1	1	0	NA
800	2015	17	16	2015/1/17 16:00	NA	NA	14	-0.866025404	-0.5	1.320195018	61.87586	-7.529673	0.3054822	118.9943	48.98853	-4.759	0.001	25.529673	0	1	1	0	NA
801	2015	17	16.5	2015/1/17 16:30	NA	NA	14.5	-0.79335334	-0.608761429	1.380095321	60.28874	-7.483611	0.3070569	97.67563	40.0688	-4.511	0.001	25.483611	0	1	1	0	NA
802	2015	17	17	2015/1/17 17:00	NA	NA	15	-0.707106781	-0.707106781	1.448392316	58.65692	-7.380381	0.31003	101.1589	41.58668	-4.295	0.001	25.380381	0	1	1	0	NA
803	2015	17	17.5	2015/1/17 17:30	NA	NA	15.5	-0.608761429	-0.79335334	1.430805275	59.76942	-7.186544	0.3151565	82.8642	34.89379	-4.116	0.001	25.186544	0	1	1	0	NA
804	2015	17	18	2015/1/17 18:00	NA	NA	16	-0.5	-0.866025404	1.381581381	61.57207	-7.0469	0.319167	48.97022	22.64683	-3.966	0.001	25.0469	0	1	1	0	NA
805	2015	17	18.5	2015/1/17 18:30	NA	NA	16.5	-0.382683432	-0.923879533	1.334068763	62.4537	-7.198798	0.3150471	27.50657	14.30387	-3.862	0.001	25.198798	0	1	1	0	NA
806	2015	17	19	2015/1/17 19:00	NA	NA	17	-0.258819045	-0.965925826	1.227696114	65.16668	-7.302996	0.3126232	9.63508	7.108245	-3.832	0.001	25.302996	0	1	1	0	NA
807	2015	17	19.5	2015/1/17 19:30	NA	NA	17.5	-0.130526192	-0.991444861	1.150542592	67.61619	-7.199874895	0.388137919	2.230716467	3.069527333	-3.88	0.001	25.1998749	0	1	0	1	NA
808	2015	17	20	2015/1/17 20:00	NA	NA	18	-1.84E-16	-1	0.841653675	76.18875	-7.265798156	0.391303039	0.4139097	1.714050333	-3.988	0.001	25.26579816	0	1	0	1	NA
809	2015	17	20.5	2015/1/17 20:30	NA	NA	18.5	0.130526192	-0.991444861	0.922024999	74.02163	-7.213040476	0.396757562	-0.716487467	1.748398667	-4.127	0.001	25.21304048	0	1	0	1	NA
810	2015	17	21	2015/1/17 21:00	NA	NA	19	0.258819045	-0.965925826	0.990468082	72.22369	-7.152676093	0.403633355	4.813170667	2.607446	-4.273	0.001	25.15267609	0	1	0	1	NA
811	2015	17	21.5	2015/1/17 21:30	NA	NA	19.5	0.382683432	-0.923879533	1.030353886	70.98624	-7.205579465	0.410058557	4.977799667	2.592746333	-4.405	0.001	25.20557947	0	1	0	1	NA
812	2015	17	22	2015/1/17 22:00	NA	NA	20	0.5	-0.866025404	1.11142037	68.53723	-7.273795561	0.417642936	4.207099	2.497103667	-4.517	0.001	25.27379556	0	1	0	1	NA
813	2015	17	22.5	2015/1/17 22:30	NA	NA	20.5	0.608761429	-0.79335334	1.286868549	63.4629	-7.311763055	0.425682898	2.963572	2.080440333	-4.617	0.001	25.31176306	0	1	0	1	NA
814	2015	17	23	2015/1/17 23:00	NA	NA	21	0.707106781	-0.707106781	1.50893838	57.00025	-7.3589953	0.434553608	1.5492098	2.079983667	-4.709	0.001	25.3589953	0	1	0	1	NA
815	2015	17	23.5	2015/1/17 23:30	NA	NA	21.5	0.79335334	-0.608761429	1.671601	52.25757	-7.387939526	0.443860635	-0.683334367	1.544094333	-4.796	0.001	25.38793953	0	1	0	1	NA
816	2015	18	0	2015/1/18 0:00	NA	NA	22	0.866025404	-0.5	1.743308672	50.01536	-7.437976477	0.452667114	-1.049132867	1.251368667	-4.878	0.001	25.43797648	0	1	0	1	NA
817	2015	18	0.5	2015/1/18 0:30	NA	NA	22.5	0.923879533	-0.382683432	1.680788185	51.60871	-7.490995438	0.461829205	-0.787648433	0.9528161	-4.957	0.001	25.49099544	0	1	0	1	NA
818	2015	18	1	2015/1/18 1:00	NA	NA	23	0.965925826	-0.258819045	1.670778715	51.82734	-7.509555202	0.471063852	-0.589616033	0.8128935	-5.031	0.001	25.5095552	0	1	0	1	NA
819	2015	18	1.5	2015/1/18 1:30	NA	NA	23.5	0.991444861	-0.130526192	1.608461868	53.2617	-7.609490545	0.478807559	-0.5085067	0.895888633	-5.099	0.001	25.60949055	0	1	0	1	NA
820	2015	18	2	2015/1/18 2:00	NA	NA	0	1	0	1.532374171	55.40545	-7.628838651	0.487115297	-0.5038313	0.6930979	-5.165	0.001	25.62883865	0	1	0	1	NA
821	2015	18	2.5	2015/1/18 2:30	NA	NA	0.5	0.991444861	0.130526192	1.493377704	56.35571	-7.683211624	0.494448736	-0.435626667	0.705499267	-5.227	0.001	25.68321162	0	1	0	1	NA
822	2015	18	3	2015/1/18 3:00	NA	NA	1	0.965925826	0.258819045	1.519074951	55.42501	-7.735004588	0.500525957	-0.440943667	0.481422033	-5.288	0.001	25.73500459	0	1	0	1	NA
823	2015	18	3.5	2015/1/18 3:30	NA	NA	1.5	0.923879533	0.382683432	1.438059775	58.23588	-7.602524108	0.507642538	-0.4074033	0.351071133	-5.346	0.001	25.60252411	0	1	0	1	NA
824	2015	18	4	2015/1/18 4:00	NA	NA	2	0.866025404	0.5	1.365273864	60.37991	-7.592750544	0.512251342	-0.402237267	0.4207659	-5.401	0.001	25.59275054	0	1	0	1	NA
825	2015	18	4.5	2015/1/18 4:30	NA	NA	2.5	0.79335334	0.608761429	1.264233888	62.59747	-7.840080553	0.51402033	-0.4099792	0.3768802	-5.455	0.001	25.84008055	0	1	0	1	NA
826	2015	18	5	2015/1/18 5:00	NA	NA	3	0.707106781	0.707106781	0.55722866	83.15612	-8.115035652	0.514289482	-0.362405133	0.533955033	-5.518	0.001	26.11503565	0	1	0	1	NA
827	2015	18	5.5	2015/1/18 5:30	NA	NA	3.5	0.608761429	0.79335334	0.632927356	80.48205	-8.369850337	0.512937584	-0.3141909	0.6929581	-5.595	0.001	26.36985034	0	1	0	1	NA
828	2015	18	6	2015/1/18 6:00	NA	NA	4	0.5	0.866025404	0.677564771	78.45963	-8.757272963	0.509607835	-0.366593167	0.611388233	-5.678	0.001	26.75727296	0	1	0	1	NA
829	2015	18	6.5	2015/1/18 6:30	NA	NA	4.5	0.382683432	0.923879533	0.735015187	76.29184	-8.941380705	0.506698139	-0.318380033	0.582197933	-5.761	0.001	26.94138071	0	1	0	1	NA
830	2015	18	7	2015/1/18 7:00	NA	NA	5	0.258819045	0.965925826	0.827696576	71.99906	-9.544268702	0.499082947	-0.377067767	0.5343042	-5.838	0.001	27.5442687	0	1	0	1	NA
831	2015	18	7.5	2015/1/18 7:30	NA	NA	5.5	0.130526192	0.991444861	0.861980963	70.08366	-9.866500644	0.492094769	-0.4048009	0.4449941	-5.924	0.001	27.86650064	0	1	0	1	NA
832	2015	18	8	2015/1/18 8:00	NA	NA	6	6.12E-17	1	0.879719264	69.15793	-9.993540538	0.485977062	-0.3330466	0.830009467	-6.018	0.001	27.99354054	0	1	0	1	NA
833	2015	18	8.5	2015/1/18 8:30	NA	NA	6.5	-0.130526192	0.991444861	0.890081705	69.45849	-9.723033114	0.482117582	-0.3230496	0.583463733	-6.111	0.001	27.72303311	0	1	0	1	NA
834	2015	18	9	2015/1/18 9:00	NA	NA	7	-0.258819045	0.965925826	1.011118883	65.61756	-9.609112932	0.476117236	-0.3246602	0.4768592	-6.185	0.001	27.60911293	0	1	0	1	NA
835	2015	18	9.5	2015/1/18 9:30	NA	NA	7.5	-0.382683432	0.923879533	1.019698561	65.10435	-9.689353733	0.467747545	-0.358200733	0.4848927	-6.245	0.001	27.68935373	0	1	0	1	NA
836	2015	18	10	2015/1/18 10:00	NA	NA	8	-0.5	0.866025404	0.87474101	69.80173	-9.799625941	0.316277669	-5.758242009	-5.599646895	-6.297	0.001	27.79962594	0	1	1	0	NA
837	2015	18	10.5	2015/1/18 10:30	NA	NA	8.5	-0.608761429	0.79335334	0.812875867	71.92398	-9.80567521	0.306919503	28.38470443	5.292664941	-6.34	0.001	27.80567521	0	1	1	0	NA
838	2015	18	11	2015/1/18 11:00	NA	NA	9	-0.707106781	0.707106781	0.812077168	70.8649	-10.28305	0.240325	18.69541	8.296942	-6.362	0.001	28.28305	0	1	1	0	NA
839	2015	18	11.5	2015/1/18 11:30	NA	NA	9.5	-0.79335334	0.608761429	0.725572678	74.10429	-10.21746	0.2414664	24.8127	10.71797	-6.349	0.001	28.21746	0	1	1	0	NA
840	2015	18	12	2015/1/18 12:00	NA	NA	10	-0.866025404	0.5	0.664481089	75.62196	-10.56252	0.233829	57.8048	24.97213	-6.303	0.001	28.56252	0	1	1	0	NA
841	2015	18	12.5	2015/1/18 12:30	NA	NA	10.5	-0.923879533	0.382683432	0.593759497	78.41754	-10.44658	0.2363503	99.03381	43.46886	-6.206	0.001	28.44658	0	1	1	0	NA
842	2015	18	13	2015/1/18 13:00	NA	NA	11	-0.965925826	0.258819045	0.590372935	79.29837	-9.995817	0.2459095	108.0359	47.88028	-5.992	0.001	27.995817	0	1	1	0	NA
843	2015	18	13.5	2015/1/18 13:30	NA	NA	11.5	-0.991444861	0.130526192	0.569327608	80.20239	-9.89082	0.2482369	116.7398	51.82982	-5.72	0.001	27.89082	0	1	1	0	NA
844	2015	18	14	2015/1/18 14:00	NA	NA	12	-1	1.22E-16	1.131047121	62.12375	-9.415947	0.2590991	114.8941	51.28214	-5.451	0.001	27.415947	0	1	1	0	NA
845	2015	18	14.5	2015/1/18 14:30	NA	NA	12.5	-0.991444861	-0.130526192	1.189390911	60.89337	-9.184214	0.2644315	139.2732	62.35956	-5.188	0.001	27.184214	0	1	1	0	NA
846	2015	18	15	2015/1/18 15:00	NA	NA	13	-0.965925826	-0.258819045	1.180660641	61.59876	-9.047007	0.2675704	123.0937	56.59029	-4.931	0.001	27.047007	0	1	1	0	NA
847	2015	18	15.5	2015/1/18 15:30	NA	NA	13.5	-0.923879533	-0.382683432	1.205264045	61.60968	-8.781759	0.2739296	138.8616	64.06889	-4.667	0.001	26.781759	0	1	1	0	NA
848	2015	18	16	2015/1/18 16:00	NA	NA	14	-0.866025404	-0.5	1.29232889	59.41695	-8.601236	0.2781939	150.9658	69.77682	-4.43	0.001	26.601236	0	1	1	0	NA
849	2015	18	16.5	2015/1/18 16:30	NA	NA	14.5	-0.79335334	-0.608761429	1.276723768	60.37078	-8.453127	0.2817775	131.5606	62.40423	-4.205	0.001	26.453127	0	1	1	0	NA
850	2015	18	17	2015/1/18 17:00	NA	NA	15	-0.707106781	-0.707106781	1.223622392	61.90791	-8.490335	0.2811037	116.2558	57.03708	-4.001	0.001	26.490335	0	1	1	0	NA
851	2015	18	17.5	2015/1/18 17:30	NA	NA	15.5	-0.608761429	-0.79335334	1.26351478	60.60963	-8.508581	0.2808139	82.99816	41.88324	-3.852	0.001	26.508581	0	1	1	0	NA
852	2015	18	18	2015/1/18 18:00	NA	NA	16	-0.5	-0.866025404	1.305998568	58.98524	-8.601993	0.2786273	40.05211	22.70021	-3.766	0.001	26.601993	0	1	1	0	NA
853	2015	18	18.5	2015/1/18 18:30	NA	NA	16.5	-0.382683432	-0.923879533	1.267130105	59.41422	-8.852309	0.2726933	22.08796	14.76021	-3.769	0.001	26.852309	0	1	1	0	NA
854	2015	18	19	2015/1/18 19:00	NA	NA	17	-0.258819045	-0.965925826	1.305287398	57.51829	-9.05505	0.2679768	5.837456	8.000941	-3.868	0.001	27.05505	0	1	1	0	NA
855	2015	18	19.5	2015/1/18 19:30	NA	NA	17.5	-0.130526192	-0.991444861	1.352066367	56.27091	-8.975569477	0.370852807	0.801232663	1.496811033	-4.053	0.001	26.97556948	0	1	0	1	NA
856	2015	18	20	2015/1/18 20:00	NA	NA	18	-1.84E-16	-1	1.354815486	56.01012	-9.025194792	0.374074936	-0.487135833	0.076611797	-4.306	0.001	27.02519479	0	1	0	1	NA
857	2015	18	20.5	2015/1/18 20:30	NA	NA	18.5	0.130526192	-0.991444861	1.332970934	56.75991	-9.013325563	0.378720051	-0.533913433	0.184479167	-4.582	0.001	27.01332556	0	1	0	1	NA
858	2015	18	21	2015/1/18 21:00	NA	NA	19	0.258819045	-0.965925826	1.445029267	54.23756	-8.708418585	0.38702957	-0.532335933	0.323204633	-4.819	0.001	26.70841859	0	1	0	1	NA
859	2015	18	21.5	2015/1/18 21:30	NA	NA	19.5	0.382683432	-0.923879533	1.558777717	51.05621	-8.599530554	0.394900726	-0.545409633	0.4051611	-5.003	0.001	26.59953055	0	1	0	1	NA
860	2015	18	22	2015/1/18 22:00	NA	NA	20	0.5	-0.866025404	1.593904587	50.28186	-8.51569917	0.403982846	-0.541231567	-0.1908423	-5.147	0.001	26.51569917	0	1	0	1	NA
861	2015	18	22.5	2015/1/18 22:30	NA	NA	20.5	0.608761429	-0.79335334	1.581733926	50.73607	-8.496440475	0.412896207	-0.735494867	-1.944701667	-5.254	0.001	26.49644048	0	1	0	1	NA
862	2015	18	23	2015/1/18 23:00	NA	NA	21	0.707106781	-0.707106781	1.595679749	50.22997	-8.514808512	0.422027545	-0.640398967	-2.605348667	-5.343	0.001	26.51480851	0	1	0	1	NA
863	2015	18	23.5	2015/1/18 23:30	NA	NA	21.5	0.79335334	-0.608761429	1.551771903	51.63619	-8.505147749	0.431703027	-0.770990467	-3.964225333	-5.423	0.001	26.50514775	0	1	0	1	NA
864	2015	19	0	2015/1/19 0:00	NA	NA	22	0.866025404	-0.5	0.833994766	74.0619	-8.478238197	0.44164046	-0.632703067	-3.421526667	-5.498	0.001	26.4782382	0	1	0	1	NA
865	2015	19	0.5	2015/1/19 0:30	NA	NA	22.5	0.923879533	-0.382683432	0.757743168	76.72417	-8.320024013	0.452637008	-0.366547933	-1.0526502	-5.566	0.001	26.32002401	0	1	0	1	NA
866	2015	19	1	2015/1/19 1:00	NA	NA	23	0.965925826	-0.258819045	0.786560731	76.04029	-8.213266787	0.463042946	-0.163364717	-1.699717	-5.621	0.001	26.21326679	0	1	0	1	NA
867	2015	19	1.5	2015/1/19 1:30	NA	NA	23.5	0.991444861	-0.130526192	0.827438461	74.84519	-8.187870065	0.472400871	-0.504447	0.1907852	-5.67	0.001	26.18787007	0	1	0	1	NA
868	2015	19	2	2015/1/19 2:00	NA	NA	0	1	0	0.843808261	74.31028	-8.206397603	0.480412334	-0.361089767	-0.11580578	-5.715	0.001	26.2063976	0	1	0	1	NA
869	2015	19	2.5	2015/1/19 2:30	NA	NA	0.5	0.991444861	0.130526192	0.872822421	73.4746	-8.183481014	0.488496649	-0.596809067	-1.891769333	-5.761	0.001	26.18348101	0	1	0	1	NA
870	2015	19	3	2015/1/19 3:00	NA	NA	1	0.965925826	0.258819045	0.869232972	73.43762	-8.253865031	0.494954782	-0.949949667	-4.039542	-5.808	0.001	26.25386503	0	1	0	1	NA
871	2015	19	3.5	2015/1/19 3:30	NA	NA	1.5	0.923879533	0.382683432	0.89149339	72.56974	-8.341418531	0.499853754	-1.208929	-5.056164667	-5.857	0.001	26.34141853	0	1	0	1	NA
872	2015	19	4	2015/1/19 4:00	NA	NA	2	0.866025404	0.5	0.914664066	71.83651	-8.350609225	0.50433769	-1.110806333	-5.928706333	-5.907	0.001	26.35060923	0	1	0	1	NA
873	2015	19	4.5	2015/1/19 4:30	NA	NA	2.5	0.79335334	0.608761429	0.927319439	71.27944	-8.425112115	0.507607598	-1.205031667	-8.889272333	-5.952	0.001	26.42511212	0	1	0	1	NA
874	2015	19	5	2015/1/19 5:00	NA	NA	3	0.707106781	0.707106781	0.916199657	71.52485	-8.469471888	0.509905909	-1.1185173	-10.56345	-5.999	0.001	26.46947189	0	1	0	1	NA
875	2015	19	5.5	2015/1/19 5:30	NA	NA	3.5	0.608761429	0.79335334	0.918203744	71.45257	-8.473931139	0.510847708	-0.948948367	-7.952688333	-6.045	0.001	26.47393114	0	1	0	1	NA
876	2015	19	6	2015/1/19 6:00	NA	NA	4	0.5	0.866025404	0.958064824	69.8917	-8.610600405	0.50988149	-0.682238667	-3.390691	-6.087	0.001	26.61060041	0	1	0	1	NA
877	2015	19	6.5	2015/1/19 6:30	NA	NA	4.5	0.382683432	0.923879533	0.929701919	70.29281	-8.822060242	0.506976537	-0.17488377	-4.780061	-6.135	0.001	26.82206024	0	1	0	1	NA
878	2015	19	7	2015/1/19 7:00	NA	NA	5	0.258819045	0.965925826	0.89246225	71.05255	-9.01199905	0.502521405	-0.583158267	-3.292824	-6.188	0.001	27.01199905	0	1	0	1	NA
879	2015	19	7.5	2015/1/19 7:30	NA	NA	5.5	0.130526192	0.991444861	0.847634605	72.47533	-9.026385896	0.498306281	-0.27197937	-2.657623667	-6.243	0.001	27.0263859	0	1	0	1	NA
880	2015	19	8	2015/1/19 8:00	NA	NA	6	6.12E-17	1	0.841449878	72.57125	-9.074942454	0.493148954	-0.480223867	-1.722806	-6.291	0.001	27.07494245	0	1	0	1	NA
881	2015	19	8.5	2015/1/19 8:30	NA	NA	6.5	-0.130526192	0.991444861	0.793525662	73.70751	-9.281645302	0.485623062	-0.694766567	-1.0243951	-6.337	0.001	27.2816453	0	1	0	1	NA
882	2015	19	9	2015/1/19 9:00	NA	NA	7	-0.258819045	0.965925826	0.756588434	74.8585	-9.318346104	0.478034531	-0.634294333	-0.004062703	-6.424443706	0.001	27.3183461	0	1	0	1	NA
883	2015	19	9.5	2015/1/19 9:30	NA	NA	7.5	-0.382683432	0.923879533	0.724534633	75.84969	-9.357110255	0.469824771	-0.546708033	0.427031767	-6.498040693	0.001	27.35711026	0	1	0	1	NA
884	2015	19	10	2015/1/19 10:00	NA	NA	8	-0.5	0.866025404	0.664635113	77.70525	-9.437262342	0.318420887	-10.13954884	-10.02855758	-6.561729591	0.001	27.43726234	0	1	1	0	NA
885	2015	19	10.5	2015/1/19 10:30	NA	NA	8.5	-0.608761429	0.79335334	0.661620689	77.8236	-9.427453318	0.309486641	23.78846024	1.600808797	-6.604928267	0.001	27.42745332	0	1	1	0	NA
886	2015	19	11	2015/1/19 11:00	NA	NA	9	-0.707106781	0.707106781	0.632708812	77.48552	-10.18024	0.2426517	20.82712	9.693962	-6.617054589	0.001	28.18024	0	1	1	0	NA
887	2015	19	11.5	2015/1/19 11:30	NA	NA	9.5	-0.79335334	0.608761429	0.671573799	76.45695	-9.99266	0.2467354	35.64788	15.88978	-6.587526423	0.001	27.99266	0	1	1	0	NA
888	2015	19	12	2015/1/19 12:00	NA	NA	10	-0.866025404	0.5	0.747698462	74.65627	-9.568741	0.2560527	52.72425	23.25421	-6.52	0.001	27.568741	0	1	1	0	NA
889	2015	19	12.5	2015/1/19 12:30	NA	NA	10.5	-0.923879533	0.382683432	0.852337197	71.85584	-9.238142	0.2635171	66.73927	29.01667	-6.377	0.001	27.238142	0	1	1	0	NA
890	2015	19	13	2015/1/19 13:00	NA	NA	11	-0.965925826	0.258819045	0.898336078	70.5065	-9.165612	0.2653066	59.39877	26.31514	-6.169	0.001	27.165612	0	1	1	0	NA
891	2015	19	13.5	2015/1/19 13:30	NA	NA	11.5	-0.991444861	0.130526192	0.930376671	69.843	-9.003502	0.2689334	65.54609	29.49221	-5.956	0.001	27.003502	0	1	1	0	NA
892	2015	19	14	2015/1/19 14:00	NA	NA	12	-1	1.22E-16	0.919756981	70.20085	-8.997707	0.2693496	61.12493	28.40153	-5.761	0.001	26.997707	0	1	1	0	NA
893	2015	19	14.5	2015/1/19 14:30	NA	NA	12.5	-0.991444861	-0.130526192	0.98238767	68.89564	-8.705663	0.2762681	64.48754	30.85662	-5.593	0.001	26.705663	0	1	1	0	NA
894	2015	19	15	2015/1/19 15:00	NA	NA	13	-0.965925826	-0.258819045	1.013443322	68.28509	-8.557067	0.2800094	69.30081	34.18146	-5.443	0.001	26.557067	0	1	1	0	NA
895	2015	19	15.5	2015/1/19 15:30	NA	NA	13.5	-0.923879533	-0.382683432	0.994213699	69.34933	-8.366325	0.284764	64.83862	32.60514	-5.302	0.001	26.366325	0	1	1	0	NA
896	2015	19	16	2015/1/19 16:00	NA	NA	14	-0.866025404	-0.5	1.102329563	66.44313	-8.205057	0.2887969	59.89663	30.4103	-5.163	0.001	26.205057	0	1	1	0	NA
897	2015	19	16.5	2015/1/19 16:30	NA	NA	14.5	-0.79335334	-0.608761429	1.182340076	64.31285	-8.096229	0.2916097	55.60756	28.56488	-5.046	0.001	26.096229	0	1	1	0	NA
898	2015	19	17	2015/1/19 17:00	NA	NA	15	-0.707106781	-0.707106781	1.22831662	63.35372	-7.947549	0.2954685	44.46986	23.71195	-4.954	0.001	25.947549	0	1	1	0	NA
899	2015	19	17.5	2015/1/19 17:30	NA	NA	15.5	-0.608761429	-0.79335334	1.20812316	64.13912	-7.882425	0.2971076	36.86005	20.38454	-4.888	0.001	25.882425	0	1	1	0	NA
900	2015	19	18	2015/1/19 18:00	NA	NA	16	-0.5	-0.866025404	1.253229298	63.07885	-7.786135	0.2996806	26.0911	15.78954	-4.846	0.001	25.786135	0	1	1	0	NA
901	2015	19	18.5	2015/1/19 18:30	NA	NA	16.5	-0.382683432	-0.923879533	1.256578996	62.66089	-7.896115	0.2969588	11.69074	9.29836	-4.819	0.001	25.896115	0	1	1	0	NA
902	2015	19	19	2015/1/19 19:00	NA	NA	17	-0.258819045	-0.965925826	1.276765623	61.62979	-8.040710268	0.231550021	-26.85401868	-16.97618246	-4.829	0.001	26.04071027	0	1	1	0	NA
903	2015	19	19.5	2015/1/19 19:30	NA	NA	17.5	-0.130526192	-0.991444861	1.276557437	61.63411	-8.041355584	0.37700032	1.463696767	1.083563	-4.899	0.001	26.04135558	0	1	0	1	NA
904	2015	19	20	2015/1/19 20:00	NA	NA	18	-1.84E-16	-1	0.62980606	81.3372	-7.860615678	0.38312762	-0.330495737	-4.421155333	-4.869694249	0.001	25.86061568	0	1	0	1	NA
905	2015	19	20.5	2015/1/19 20:30	NA	NA	18.5	0.130526192	-0.991444861	0.705321829	79.08623	-7.868724588	0.388522158	-0.607992033	-1.029620233	-4.913736625	0.001	25.86872459	0	1	0	1	NA
906	2015	19	21	2015/1/19 21:00	NA	NA	19	0.258819045	-0.965925826	0.893235269	73.48319	-7.883771615	0.394773358	-0.5196709	-0.4153778	-4.974533575	0.001	25.88377162	0	1	0	1	NA
907	2015	19	21.5	2015/1/19 21:30	NA	NA	19.5	0.382683432	-0.923879533	1.03122021	69.33617	-7.904981225	0.401775713	-0.434068767	-0.4803383	-5.051777702	0.001	25.90498123	0	1	0	1	NA
908	2015	19	22	2015/1/19 22:00	NA	NA	20	0.5	-0.866025404	1.175092298	64.98523	-7.931630687	0.409408848	-0.412632867	-0.560108933	-5.14516161	0.001	25.93163069	0	1	0	1	NA
909	2015	19	22.5	2015/1/19 22:30	NA	NA	20.5	0.608761429	-0.79335334	1.279219125	61.78885	-7.963032879	0.417539921	-0.406351467	-0.9782434	-5.254377903	0.001	25.96303288	0	1	0	1	NA
910	2015	19	23	2015/1/19 23:00	NA	NA	21	0.707106781	-0.707106781	1.376657849	58.76405	-7.998518503	0.426026253	-0.412644867	-1.489708667	-5.379119183	0.001	25.9985185	0	1	0	1	NA
911	2015	19	23.5	2015/1/19 23:30	NA	NA	21.5	0.79335334	-0.608761429	1.415642868	57.46697	-8.037460979	0.434717827	-0.3525121	-2.049185333	-5.5189665	0.001	26.03746098	0	1	0	1	NA
912	2015	20	0	2015/1/20 0:00	NA	NA	22	0.866025404	-0.5	1.464529313	55.85248	-8.079715302	0.443457096	-0.352366433	-4.465696667	-5.672204063	0.001	26.0797153	0	1	0	1	NA
913	2015	20	0.5	2015/1/20 0:30	NA	NA	22.5	0.923879533	-0.382683432	1.49836062	54.67079	-8.125422855	0.452083174	0.001574803	-9.297430667	-5.836279415	0.001	26.12542286	0	1	0	1	NA
914	2015	20	1	2015/1/20 1:00	NA	NA	23	0.965925826	-0.258819045	1.490389956	54.73771	-8.174677075	0.46043699	-0.24388084	-13.06607333	-6.008626151	0.001	26.17467708	0	1	0	1	NA
915	2015	20	1.5	2015/1/20 1:30	NA	NA	23.5	0.991444861	-0.130526192	1.445498691	55.91901	-8.227501822	0.468364299	-0.4559846	-13.19393333	-6.186677868	0.001	26.22750182	0	1	0	1	NA
916	2015	20	2	2015/1/20 2:00	NA	NA	0	1	0	1.443414415	55.78781	-8.283836325	0.475718565	-0.5791228	-6.678200333	-6.367868164	0.001	26.28383633	0	1	0	1	NA
917	2015	20	2.5	2015/1/20 2:30	NA	NA	0.5	0.991444861	0.130526192	1.416926375	56.39556	-8.343521565	0.482363726	-0.396908867	-0.855524957	-6.549630634	0.001	26.34352157	0	1	0	1	NA
918	2015	20	3	2015/1/20 3:00	NA	NA	1	0.965925826	0.258819045	1.409093953	56.42254	-8.406288349	0.488176765	-0.9824315	0.018107203	-6.729398877	0.001	26.40628835	0	1	0	1	NA
919	2015	20	3.5	2015/1/20 3:30	NA	NA	1.5	0.923879533	0.382683432	1.397720074	56.55161	-8.471747259	0.493050067	-0.7266727	-1.569265333	-6.904606488	0.001	26.47174726	0	1	0	1	NA
920	2015	20	4	2015/1/20 4:00	NA	NA	2	0.866025404	0.5	1.392220492	56.49206	-8.539380667	0.496893511	-0.296396633	-1.618415333	-7.072687065	0.001	26.53938067	0	1	0	1	NA
921	2015	20	4.5	2015/1/20 4:30	NA	NA	2.5	0.79335334	0.608761429	1.35225624	57.51067	-8.608536942	0.499636261	-0.363178467	-1.2236448	-7.231074204	0.001	26.60853694	0	1	0	1	NA
922	2015	20	5	2015/1/20 5:00	NA	NA	3	0.707106781	0.707106781	1.246073997	60.63125	-8.678426943	0.501228227	-0.3958999	-1.457829	-7.377201502	0.001	26.67842694	0	1	0	1	NA
923	2015	20	5.5	2015/1/20 5:30	NA	NA	3.5	0.608761429	0.79335334	1.176080604	62.6383	-8.748122856	0.501641171	-0.467357	-0.537473	-7.508502556	0.001	26.74812286	0	1	0	1	NA
924	2015	20	6	2015/1/20 6:00	NA	NA	4	0.5	0.866025404	0.567290792	81.88095	-8.816559471	0.500869444	-0.4565362	-0.572429467	-7.622410963	0.001	26.81655947	0	1	0	1	NA
925	2015	20	6.5	2015/1/20 6:30	NA	NA	4.5	0.382683432	0.923879533	0.580449467	81.36405	-8.882537686	0.498930327	-0.447324633	-0.956784367	-7.716360319	0.001	26.88253769	0	1	0	1	NA
926	2015	20	7	2015/1/20 7:00	NA	NA	5	0.258819045	0.965925826	0.65409328	78.89643	-8.944730415	0.495863988	-0.402160967	-0.520427367	-7.787784222	0.001	26.94473042	0	1	0	1	NA
927	2015	20	7.5	2015/1/20 7:30	NA	NA	5.5	0.130526192	0.991444861	0.799905042	74.07578	-9.001690632	0.491733045	-0.541207433	-0.797525	-7.834116267	0.001	27.00169063	0	1	0	1	NA
928	2015	20	8	2015/1/20 8:00	NA	NA	6	6.12E-17	1	0.989483955	67.80449	-9.051861479	0.486621742	-0.4542539	-0.779225867	-7.852790053	0.001	27.05186148	0	1	0	1	NA
929	2015	20	8.5	2015/1/20 8:30	NA	NA	6.5	-0.130526192	0.991444861	1.156125182	62.25826	-9.093588255	0.480634758	-0.482628433	0.066904757	-7.841239175	0.001	27.09358826	0	1	0	1	NA
930	2015	20	9	2015/1/20 9:00	NA	NA	7	-0.258819045	0.965925826	1.374497341	55.01759	-9.125132073	0.473895667	-0.409070767	-0.346626437	-7.796897231	0.001	27.12513207	0	1	0	1	NA
931	2015	20	9.5	2015/1/20 9:30	NA	NA	7.5	-0.382683432	0.923879533	1.550630329	49.17488	-9.14470325	0.466544743	-0.402129533	-0.904670633	-7.717240934	0.001	27.14470325	0	1	0	1	NA
932	2015	20	10	2015/1/20 10:00	NA	NA	8	-0.5	0.866025404	1.706311338	43.74659	-9.218151593	0.315970062	-14.34806931	-13.5728491	-7.60233399	0.001	27.21815159	0	1	1	0	NA
933	2015	20	10.5	2015/1/20 10:30	NA	NA	8.5	-0.608761429	0.79335334	1.822465173	39.94072	-9.213208045	0.30778318	12.35868893	-5.101040665	-7.456249946	0.001	27.21320805	0	1	1	0	NA
934	2015	20	11	2015/1/20 11:00	NA	NA	9	-0.707106781	0.707106781	3.065516062	36.73524	-3.131498	0.0870308	3.405377	2.157857	-7.283407281	0.001	21.131498	0	1	1	0	NA
935	2015	20	11.5	2015/1/20 11:30	NA	NA	9.5	-0.79335334	0.608761429	1.904089692	36.64802	-9.3341	0.2617016	21.4819	11.40847	-7.088224475	0.001	27.3341	0	1	1	0	NA
936	2015	20	12	2015/1/20 12:00	NA	NA	10	-0.866025404	0.5	1.914121338	36.67909	-9.261465	0.263336	27.95452	14.60785	-6.875120004	0.001	27.261465	0	1	1	0	NA
937	2015	20	12.5	2015/1/20 12:30	NA	NA	10.5	-0.923879533	0.382683432	1.955552787	35.54306	-9.215517	0.264314	37.06823	19.14129	-6.64851235	0.001	27.215517	0	1	1	0	NA
938	2015	20	13	2015/1/20 13:00	NA	NA	11	-0.965925826	0.258819045	2.029148703	33.85436	-9.075222	0.2674365	49.09087	25.28106	-6.277	0.001	27.075222	0	1	1	0	NA
939	2015	20	13.5	2015/1/20 13:30	NA	NA	11.5	-0.991444861	0.130526192	2.057840531	32.75297	-9.106546	0.2666829	61.9713	31.38087	-6.158	0.001	27.106546	0	1	1	0	NA
940	2015	20	14	2015/1/20 14:00	NA	NA	12	-1	1.22E-16	1.982892756	35.36375	-9.074918	0.2673682	90.09314	44.20777	-5.996	0.001	27.074918	0	1	1	0	NA
941	2015	20	14.5	2015/1/20 14:30	NA	NA	12.5	-0.991444861	-0.130526192	2.106094893	32.62379	-8.836992	0.2727589	104.596	50.07915	-5.791	0.001	26.836992	0	1	1	0	NA
942	2015	20	15	2015/1/20 15:00	NA	NA	13	-0.965925826	-0.258819045	2.080384417	32.73697	-8.971494	0.2695428	105.5109	49.9716	-5.539	0.001	26.971494	0	1	1	0	NA
943	2015	20	15.5	2015/1/20 15:30	NA	NA	13.5	-0.923879533	-0.382683432	2.028898879	35.40745	-8.775398	0.274138	94.72563	45.1693	-5.281	0.001	26.775398	0	1	1	0	NA
944	2015	20	16	2015/1/20 16:00	-32.11183828	1	14	-0.866025404	-0.5	0.52584999	83.33303	-8.719019	0.2756367	93.22171	44.28418	-5.048	0.001	26.719019	0	1	1	0	NA
945	2015	20	16.5	2015/1/20 16:30	59.83135549	1	14.5	-0.79335334	-0.608761429	0.585220588	81.53426	-8.662014	0.2768592	103.8119	48.76037	-4.865	0.001	26.662014	0	1	1	0	NA
946	2015	20	17	2015/1/20 17:00	98.90705256	1	15	-0.707106781	-0.707106781	0.697408359	78.19112	-8.547754	0.2798026	103.6286	49.74346	-4.71	0.001	26.547754	0	1	1	0	NA
947	2015	20	17.5	2015/1/20 17:30	6.583159911	1	15.5	-0.608761429	-0.79335334	0.876524375	72.82049	-8.440193	0.282496	74.39687	38.08316	-4.575	0.001	26.440193	0	1	1	0	6.583159911
948	2015	20	18	2015/1/20 18:00	20.16508854	1	16	-0.5	-0.866025404	1.031968078	67.75886	-8.53597	0.2799755	38.85957	24.70278	-4.465	0.001	26.53597	0	1	1	0	NA
949	2015	20	18.5	2015/1/20 18:30	2.425137739	2	16.5	-0.382683432	-0.923879533	1.193338568	62.6773	-8.549605	0.2796822	16.58577	14.33015	-4.432	0.001	26.549605	0	1	1	0	2.425137739
950	2015	20	19	2015/1/20 19:00	0.942590975	1	17	-0.258819045	-0.965925826	1.29121185	59.37819	-8.624378	0.2778663	0.9368063	9.202938	-4.489	0.001	26.624378	0	1	1	0	0.942590975
951	2015	20	19.5	2015/1/20 19:30	-0.20024498	1	17.5	-0.130526192	-0.991444861	1.38477818	56.69749	-8.547362611	0.372925637	3.802909667	-15.48678667	-4.611	0.001	26.54736261	0	1	0	1	-0.20024498
952	2015	20	20	2015/1/20 20:00	-10.22422303	1	18	-1.84E-16	-1	1.462329338	54.27665	-8.546190099	0.376614093	2.236685667	-18.49531667	-4.791	0.001	26.5461901	0	1	0	1	-10.22422303
953	2015	20	20.5	2015/1/20 20:30	NA	NA	18.5	0.130526192	-0.991444861	1.504502304	52.41826	-8.691296027	0.381069136	1.041368467	-13.94723	-4.682069559	0.001	26.69129603	0	1	0	1	NA
954	2015	20	21	2015/1/20 21:00	NA	NA	19	0.258819045	-0.965925826	1.520434528	51.35163	-8.83909444	0.385842762	-0.157442333	-12.45397667	-4.779100796	0.001	26.83909444	0	1	0	1	NA
955	2015	20	21.5	2015/1/20 21:30	NA	NA	19.5	0.382683432	-0.923879533	1.512088332	50.88499	-9.029993586	0.391041801	0.730785233	-11.05574667	-4.899897263	0.001	27.02999359	0	1	0	1	NA
956	2015	20	22	2015/1/20 22:00	NA	NA	20	0.5	-0.866025404	1.488511196	50.73221	-9.268258372	0.396512957	0.257325433	-8.966288667	-5.043588231	0.001	27.26825837	0	1	0	1	NA
957	2015	20	22.5	2015/1/20 22:30	NA	NA	20.5	0.608761429	-0.79335334	1.430348843	51.55793	-9.558189333	0.402090473	0.107801943	-9.634536333	-5.209302972	0.001	27.55818933	0	1	0	1	NA
958	2015	20	23	2015/1/20 23:00	NA	NA	21	0.707106781	-0.707106781	1.370430877	52.29472	-9.904104788	0.40759875	-0.11457815	-9.968296333	-5.396170757	0.001	27.90410479	0	1	0	1	NA
959	2015	20	23.5	2015/1/20 23:30	NA	NA	21.5	0.79335334	-0.608761429	1.305976137	53.05287	-10.3077078	0.412876185	0.186814003	-9.826047333	-5.602849174	0.001	28.3077078	0	1	0	1	NA
960	2015	21	0	2015/1/21 0:00	NA	NA	22	0.866025404	-0.5	1.22113082	54.48518	-10.76022302	0.417841194	0.048564557	-8.793579667	-5.82610908	0.001	28.76022302	0	1	0	1	NA
961	2015	21	0.5	2015/1/21 0:30	NA	NA	22.5	0.923879533	-0.382683432	1.138647813	55.85609	-11.25022394	0.422432084	-0.00200224	-7.898805667	-6.062249652	0.001	29.25022394	0	1	0	1	NA
962	2015	21	1	2015/1/21 1:00	NA	NA	23	0.965925826	-0.258819045	1.056291715	57.3082	-11.76623072	0.426589012	0.074261333	-7.437815333	-6.307570062	0.001	29.76623072	0	1	0	1	NA
963	2015	21	1.5	2015/1/21 1:30	NA	NA	23.5	0.991444861	-0.130526192	0.961341718	59.43871	-12.29669396	0.430256962	0.1230677	-6.324916	-6.558369487	0.001	30.29669396	0	1	0	1	NA
964	2015	21	2	2015/1/21 2:00	NA	NA	0	1	0	0.331767029	85.38058	-12.82997961	0.433388626	-0.049835431	-7.100764333	-6.8109471	0.001	30.82997961	0	1	0	1	NA
965	2015	21	2.5	2015/1/21 2:30	NA	NA	0.5	0.991444861	0.130526192	0.307024553	85.87766	-13.35435537	0.435947172	-0.089582367	-6.433359333	-7.061602076	0.001	31.35435537	0	1	0	1	NA
966	2015	21	3	2015/1/21 3:00	NA	NA	1	0.965925826	0.258819045	0.278653158	86.64081	-13.85797881	0.43790881	-0.470777833	-6.538985667	-7.306633591	0.001	31.85797881	0	1	0	1	NA
967	2015	21	3.5	2015/1/21 3:30	NA	NA	1.5	0.923879533	0.382683432	0.263450441	86.86881	-14.3288872	0.439265156	0.162701833	-7.044845	-7.542340818	0.001	32.3288872	0	1	0	1	NA
968	2015	21	4	2015/1/21 4:00	NA	NA	2	0.866025404	0.5	0.293457118	84.84715	-14.75498966	0.440025317	0.266746033	-5.739293333	-7.765022933	0.001	32.75498966	0	1	0	1	NA
969	2015	21	4.5	2015/1/21 4:30	NA	NA	2.5	0.79335334	0.608761429	0.356816956	81.00085	-15.1240613	0.440217685	-0.4223107	-5.445801667	-7.97097911	0.001	33.1240613	0	1	0	1	NA
970	2015	21	5	2015/1/21 5:00	NA	NA	3	0.707106781	0.707106781	0.460739708	74.84592	-15.42373968	0.439891398	-0.460166867	-5.129144667	-8.156508524	0.001	33.42373968	0	1	0	1	NA
971	2015	21	5.5	2015/1/21 5:30	NA	NA	3.5	0.608761429	0.79335334	0.557088771	69.02644	-15.64152375	0.43911745	-0.4493375	-2.735487333	-8.317910349	0.001	33.64152375	0	1	0	1	NA
972	2015	21	6	2015/1/21 6:00	NA	NA	4	0.5	0.866025404	0.576730216	67.60148	-15.764775	0.437989417	-0.741309433	-1.502089667	-8.451483761	0.001	33.764775	0	1	0	1	NA
973	2015	21	6.5	2015/1/21 6:30	NA	NA	4.5	0.382683432	0.923879533	0.597223729	66.40534	-15.78072107	0.436623811	-0.951316467	-1.984050667	-8.553527935	0.001	33.78072107	0	1	0	1	NA
974	2015	21	7	2015/1/21 7:00	NA	NA	5	0.258819045	0.965925826	0.61463873	65.72656	-15.6764616	0.435160028	-0.949334133	-2.871894333	-8.620342044	0.001	33.6764616	0	1	0	1	NA
975	2015	21	7.5	2015/1/21 7:30	NA	NA	5.5	0.130526192	0.991444861	0.630093283	65.55622	-15.43897629	0.433759915	-0.600441933	-2.927373667	-8.648225263	0.001	33.43897629	0	1	0	1	NA
976	2015	21	8	2015/1/21 8:00	NA	NA	6	6.12E-17	1	0.644261785	65.89198	-15.05513502	0.432606944	-0.881909633	-3.600048333	-8.633476768	0.001	33.05513502	0	1	0	1	NA
977	2015	21	8.5	2015/1/21 8:30	NA	NA	6.5	-0.130526192	0.991444861	0.690951216	65.03537	-14.51170981	0.431905024	-1.059405067	-1.718076333	-8.572395732	0.001	32.51170981	0	1	0	1	NA
978	2015	21	9	2015/1/21 9:00	NA	NA	7	-0.258819045	0.965925826	0.773148514	63.10565	-13.80154279	0.431819987	-0.402228133	-1.752639333	-8.462455247	0.001	31.80154279	0	1	0	1	NA
979	2015	21	9.5	2015/1/21 9:30	NA	NA	7.5	-0.382683432	0.923879533	0.840959135	62.60216	-12.94202407	0.432306816	-0.636179367	-1.798716333	-8.305824061	0.001	30.94202407	0	1	0	1	NA
980	2015	21	10	2015/1/21 10:00	NA	NA	8	-0.5	0.866025404	0.915021412	62.24035	-12.02324005	0.290531148	-22.6005016	-18.95714241	-8.105844839	0.001	30.02324005	0	1	1	0	NA
981	2015	21	10.5	2015/1/21 10:30	NA	NA	8.5	-0.608761429	0.79335334	0.977785495	63.03952	-10.93545718	0.291912826	6.325117112	-9.318287091	-7.865860247	0.001	28.93545718	0	1	1	0	NA
982	2015	21	11	2015/1/21 11:00	NA	NA	9	-0.707106781	0.707106781	1.104648437	63.4413	-9.266968	0.2615661	13.35621	10.85304	-7.58921295	0.001	27.266968	0	1	1	0	NA
983	2015	21	11.5	2015/1/21 11:30	NA	NA	9.5	-0.79335334	0.608761429	1.115489542	63.31239	-9.187948	0.2627441	21.69191	24.40488	-6.956	0.001	27.187948	0	1	1	0	NA
984	2015	21	12	2015/1/21 12:00	-30.37992255	1	10	-0.866025404	0.5	1.407699059	57.33429	-8.149169	0.2864265	65.78576	62.51288	-6.909	0.001	26.149169	0	1	1	0	NA
985	2015	21	12.5	2015/1/21 12:30	11.4036209	1	10.5	-0.923879533	0.382683432	1.624517871	57.19075	-6.348151	0.3258404	123.2296	76.57571	-6.748	0.001	24.348151	0	1	1	0	11.4036209
986	2015	21	13	2015/1/21 13:00	-2.385165872	2	11	-0.965925826	0.258819045	1.878410378	55.66858	-4.908111	0.3360122	150.2825	63.57909	-6.388	0.001	22.908111	0	1	1	0	-2.385165872
987	2015	21	13.5	2015/1/21 13:30	-18.35979316	1	11.5	-0.991444861	0.130526192	2.256541455	56.18519	-2.314889	0.3543344	247.2407	99.24714	-5.915	0.001	20.314889	0	1	1	0	-18.35979316
988	2015	21	14	2015/1/21 14:00	14.90663718	2	12	-1	1.22E-16	2.413684602	54.99642	-1.768596	0.362709	310.3335	125.4563	-5.408	0.001	19.768596	0	1	1	0	NA
989	2015	21	14.5	2015/1/21 14:30	1.722047861	2	12.5	-0.991444861	-0.130526192	2.773400142	52.65758	-0.5707036	0.3720631	328.417	136.6585	-4.907	0.001	18.5707036	0	1	1	0	1.722047861
990	2015	21	15	2015/1/21 15:00	1.339821264	2	13	-0.965925826	-0.258819045	2.739036659	52.19933	-0.8718362	0.3814089	227.1478	99.5749	-4.402	0.001	18.8718362	0	1	1	0	1.339821264
991	2015	21	15.5	2015/1/21 15:30	-3.783126158	2	13.5	-0.923879533	-0.382683432	2.971663696	50.73598	-0.1708158	0.4087723	214.2852	97.7655	-3.921	0.001	18.1708158	0	1	1	0	-3.783126158
992	2015	21	16	2015/1/21 16:00	0.819238573	0	14	-0.866025404	-0.5	3.352566585	48.8889	0.9819938	0.4199554	232.8639	116.5619	-3.479	0.001	17.0180062	0	1	1	0	0.819238573
993	2015	21	16.5	2015/1/21 16:30	-0.488507212	0	14.5	-0.79335334	-0.608761429	3.588299574	47.53263	1.560782	0.4178164	209.2517	120.5134	-2.998	0.001	16.439218	0	1	1	0	-0.488507212
994	2015	21	17	2015/1/21 17:00	-2.746358365	1	15	-0.707106781	-0.707106781	3.852262145	45.87666	2.116538	0.4089292	161.9856	109.3768	-2.528	0.001	15.883462	0	1	1	0	-2.746358365
995	2015	21	17.5	2015/1/21 17:30	-0.147296382	1	15.5	-0.608761429	-0.79335334	3.884226252	46.06709	2.281197	0.3978197	112.245	94.45713	-2.147	0.001	15.718803	0	1	1	0	-0.147296382
996	2015	21	18	2015/1/21 18:00	0.738752476	1	16	-0.5	-0.866025404	3.867352462	46.38655	2.303386	0.3996108	67.18638	84.35543	-1.91	0.001	15.696614	0	1	1	0	0.738752476
997	2015	21	18.5	2015/1/21 18:30	1.619992315	0	16.5	-0.382683432	-0.923879533	3.708484083	47.42471	1.990724	0.393782	23.66816	64.65688	-1.828	0.001	16.009276	0	1	1	0	1.619992315
998	2015	21	19	2015/1/21 19:00	2.267655835	0	17	-0.258819045	-0.965925826	3.646722192	47.71104	1.832797	0.3903191	-19.85749	34.53293	-1.82	0.001	16.167203	0	1	1	0	2.267655835
999	2015	21	19.5	2015/1/21 19:30	2.265503869	0	17.5	-0.130526192	-0.991444861	3.190879562	50.11844	0.6357825	0.3661329	-56.06303	-4.065533	-1.871	0.001	17.3642175	0	1	0	1	2.265503869
1000	2015	21	20	2015/1/21 20:00	2.395015535	0	18	-1.84E-16	-1	2.811489268	53.4064	-0.166391539	0.451530028	0.571636	-16.371	-1.969	0.001	18.16639154	0	1	0	1	2.395015535
1001	2015	21	20.5	2015/1/21 20:30	1.912892517	0	18.5	0.130526192	-0.991444861	2.757778839	53.49529	-0.404076029	0.454542852	0.616888733	-15.38093667	-2.111	0.001	18.40407603	0	1	0	1	1.912892517
1002	2015	21	21	2015/1/21 21:00	0.902949443	0	19	0.258819045	-0.965925826	2.644548875	53.13682	-1.079830005	0.454638444	0.3772032	-14.50966	-2.287	0.001	19.07983001	0	1	0	1	0.902949443
1003	2015	21	21.5	2015/1/21 21:30	0.725025303	0	19.5	0.382683432	-0.923879533	2.351067981	56.6197	-1.627373797	0.456420442	0.6337938	-14.27189667	-2.497	0.001	19.6273738	0	1	0	1	0.725025303
1004	2015	21	22	2015/1/21 22:00	0.397163122	0	20	0.5	-0.866025404	1.514914735	70.77653	-2.227151452	0.458648013	0.793473133	-12.20071333	-2.748	0.001	20.22715145	0	1	0	1	0.397163122
1005	2015	21	22.5	2015/1/21 22:30	-3.380781306	2	20.5	0.608761429	-0.79335334	1.487369232	70.43223	-2.630802627	0.463293905	0.406126033	-11.57587	-3.033	0.001	20.63080263	0	1	0	1	-3.380781306
1006	2015	21	23	2015/1/21 23:00	-0.804505578	2	21	0.707106781	-0.707106781	1.44494253	68.96121	-3.66482973	0.462353499	-0.59878675	-11.08149	-3.363	0.001	21.66482973	0	1	0	1	-0.804505578
1007	2015	21	23.5	2015/1/21 23:30	-4.221558788	1	21.5	0.79335334	-0.608761429	1.374830361	68.25208	-4.621658772	0.46237766	-0.926909967	-10.78514333	-3.749	0.001	22.62165877	0	1	0	1	-4.221558788
1008	2015	22	0	2015/1/22 0:00	-25.28764764	1	22	0.866025404	-0.5	1.434806969	66.43084	-4.793853199	0.469325541	-0.9334984	-9.330006333	-4.157	0.001	22.7938532	0	1	0	1	NA
1009	2015	22	0.5	2015/1/22 0:30	-34.41605534	2	22.5	0.923879533	-0.382683432	1.344455207	64.12099	-6.511803349	0.463302433	-0.339299443	-8.417569333	-4.565	0.001	24.51180335	0	1	0	1	NA
1010	2015	22	1	2015/1/22 1:00	-18.05782621	1	23	0.965925826	-0.258819045	1.454561772	62.91021	-5.920341464	0.476367288	0.5579052	-6.056502333	-4.961	0.001	23.92034146	0	1	0	1	NA
1011	2015	22	1.5	2015/1/22 1:30	-99.97552065	2	23.5	0.991444861	-0.130526192	1.59553481	60.97319	-5.377234318	0.489211426	-1.224013	-3.054700333	-5.268	0.001	23.37723432	0	1	0	1	NA
1012	2015	22	2	2015/1/22 2:00	18.83962821	1	0	1	0	1.867977614	59.26989	-3.863163716	0.510605264	-1.026524333	-2.816880333	-5.422	0.001	21.86316372	0	1	0	1	NA
1013	2015	22	2.5	2015/1/22 2:30	0.8808229	0	0.5	0.991444861	0.130526192	2.131230179	55.39476	-3.318710762	0.52336794	0.048793483	-4.884558	-5.485	0.001	21.31871076	0	1	0	1	0.8808229
1014	2015	22	3	2015/1/22 3:00	-5.092908883	0	1	0.965925826	0.258819045	2.235843321	50.81349	-3.980990753	0.52569276	-0.5110887	-5.006515333	-5.478	0.001	21.98099075	0	1	0	1	-5.092908883
1015	2015	22	3.5	2015/1/22 3:30	-1.712954693	0	1.5	0.923879533	0.382683432	2.162450497	49.6318	-4.735176787	0.525835258	0.370294527	-4.970711	-5.473	0.001	22.73517679	0	1	0	1	-1.712954693
1016	2015	22	4	2015/1/22 4:00	3.098098911	1	2	0.866025404	0.5	2.10607173	48.80701	-5.295255208	0.526175275	-0.133099533	-4.264047333	-5.522	0.001	23.29525521	0	1	0	1	3.098098911
1017	2015	22	4.5	2015/1/22 4:30	-0.940372199	2	2.5	0.79335334	0.608761429	2.077920587	48.58896	-5.526926874	0.527649119	-0.4151639	-4.356662333	-5.64	0.001	23.52692687	0	1	0	1	-0.940372199
1018	2015	22	5	2015/1/22 5:00	0.386343328	2	3	0.707106781	0.707106781	2.024027876	48.98752	-5.768413354	0.527545473	-0.192227103	-3.952184	-5.801	0.001	23.76841335	0	1	0	1	0.386343328
1019	2015	22	5.5	2015/1/22 5:30	-2.954002159	2	3.5	0.608761429	0.79335334	2.009608347	49.1758	-5.813427641	0.52817666	0.15966908	-3.726686333	-5.976	0.001	23.81342764	0	1	0	1	-2.954002159
1020	2015	22	6	2015/1/22 6:00	2.105865088	1	4	0.5	0.866025404	1.991415793	50.07537	-5.699107518	0.528934524	-1.036612767	-1.568760967	-6.14	0.001	23.69910752	0	1	0	1	2.105865088
1021	2015	22	6.5	2015/1/22 6:30	-2.467962358	1	4.5	0.382683432	0.923879533	1.905423754	51.42712	-5.916744611	0.525425976	-1.477517567	0.464922567	-6.271	0.001	23.91674461	0	1	0	1	-2.467962358
1022	2015	22	7	2015/1/22 7:00	-0.504968774	2	5	0.258819045	0.965925826	1.730853488	53.82061	-6.508633761	0.518099185	-0.446635467	0.347843167	-6.385	0.001	24.50863376	0	1	0	1	-0.504968774
1023	2015	22	7.5	2015/1/22 7:30	-1.321635652	1	5.5	0.130526192	0.991444861	1.620755604	56.0828	-6.709240622	0.512394992	-0.449481267	0.2999551	-6.497	0.001	24.70924062	0	1	0	1	-1.321635652
1024	2015	22	8	2015/1/22 8:00	23.57653422	1	6	6.12E-17	1	1.510357414	58.7342	-6.816220502	0.506714407	-0.3841205	-0.041837367	-6.617	0.001	24.8162205	0	1	0	1	NA
1025	2015	22	8.5	2015/1/22 8:30	4.632385171	1	6.5	-0.130526192	0.991444861	0.913692171	74.1873	-7.247561322	0.496763368	-0.671236267	0.4113025	-6.746	0.001	25.24756132	0	1	0	1	4.632385171
1026	2015	22	9	2015/1/22 9:00	1.386267411	2	7	-0.258819045	0.965925826	0.957444265	72.92675	-7.259221604	0.489985775	-0.440789267	0.320946567	-6.846	0.001	25.2592216	0	1	0	1	1.386267411
1027	2015	22	9.5	2015/1/22 9:30	-13.42320458	2	7.5	-0.382683432	0.923879533	0.960204727	72.22576	-7.550854719	0.479753693	-0.254495133	0.306477637	-6.921	0.001	25.55085472	0	1	0	1	-13.42320458
1028	2015	22	10	2015/1/22 10:00	-4.952394939	1	8	-0.5	0.866025404	0.994981339	70.92546	-7.681444129	0.327921511	-22.15150378	-14.76426839	-7.002	0.001	25.68144413	0	1	1	0	-4.952394939
1029	2015	22	10.5	2015/1/22 10:30	6.337072597	1	8.5	-0.608761429	0.79335334	1.070435209	69.44157	-7.381980982	0.321367302	24.78687849	-0.226273809	-7.073	0.001	25.38198098	0	1	1	0	6.337072597
1030	2015	22	11	2015/1/22 11:00	-18.66503482	1	9	-0.707106781	0.707106781	1.160330011	67.32314	-7.206801	0.305833	42.42352	15.96332	-7.118	0.001	25.206801	0	1	1	0	-18.66503482
1031	2015	22	11.5	2015/1/22 11:30	-8.186464422	1	9.5	-0.79335334	0.608761429	1.327358678	65.23282	-6.269482	0.3271321	100.3697	35.70183	-7.07	0.001	24.269482	0	1	1	0	-8.186464422
1032	2015	22	12	2015/1/22 12:00	-41.33107924	1	10	-0.866025404	0.5	1.482443498	63.75252	-5.3725	0.3417376	129.5576	47.28505	-6.815	0.001	23.3725	0	1	1	0	NA
1033	2015	22	12.5	2015/1/22 12:30	3.070580636	2	10.5	-0.923879533	0.382683432	1.445056892	62.18606	-6.257097	0.3078716	137.8199	53.10562	-6.375	0.001	24.257097	0	1	1	0	3.070580636
1034	2015	22	13	2015/1/22 13:00	-8.670620463	1	11	-0.965925826	0.258819045	1.504418464	60.40849	-6.330828	0.3031067	156.9053	61.42442	-5.901	0.001	24.330828	0	1	1	0	-8.670620463
1035	2015	22	13.5	2015/1/22 13:30	39.67095748	2	11.5	-0.991444861	0.130526192	1.687799187	57.80385	-5.663016	0.3117536	248.6054	94.48327	-5.463	0.001	23.663016	0	1	1	0	NA
1036	2015	22	14	2015/1/22 14:00	-58.33419224	1	12	-1	1.22E-16	1.957999926	55.27241	-4.478898	0.3272811	229.6482	88.32274	-5.025	0.001	22.478898	0	1	1	0	NA
1037	2015	22	14.5	2015/1/22 14:30	-17.54828877	1	12.5	-0.991444861	-0.130526192	2.046573807	54.32336	-4.17185	0.328583	207.9972	80.72798	-4.514	0.001	22.17185	0	1	1	0	-17.54828877
1038	2015	22	15	2015/1/22 15:00	-20.35171413	1	13	-0.965925826	-0.258819045	2.116982582	53.7973	-3.875565	0.3325468	201.621	78.9142	-3.974	0.001	21.875565	0	1	1	0	-20.35171413
1039	2015	22	15.5	2015/1/22 15:30	-1.672176759	0	13.5	-0.923879533	-0.382683432	2.134383915	52.92361	-4.015332	0.3289392	181.2472	71.72854	-3.433	0.001	22.015332	0	1	1	0	-1.672176759
1040	2015	22	16	2015/1/22 16:00	-2.037747737	0	14	-0.866025404	-0.5	2.126909693	53.16145	-3.994709	0.3296357	154.5856	65.26946	-2.942	0.001	21.994709	0	1	1	0	-2.037747737
1041	2015	22	16.5	2015/1/22 16:30	-1.458842793	0	14.5	-0.79335334	-0.608761429	2.154789687	52.83218	-3.91497	0.3325382	119.9671	53.03936	-2.566	0.001	21.91497	0	1	1	0	-1.458842793
1042	2015	22	17	2015/1/22 17:00	-1.906407039	0	15	-0.707106781	-0.707106781	2.188281773	52.81164	-3.716127	0.3369248	94.77766	43.3439	-2.304	0.001	21.716127	0	1	1	0	-1.906407039
1043	2015	22	17.5	2015/1/22 17:30	-3.216187624	1	15.5	-0.608761429	-0.79335334	2.123976181	53.16101	-4.013114	0.3270326	64.81415	32.42839	-2.137	0.001	22.013114	0	1	1	0	-3.216187624
1044	2015	22	18	2015/1/22 18:00	-4.954934176	1	16	-0.5	-0.866025404	1.987467671	53.92554	-4.673034	0.3084643	46.24187	27.19113	-2.09	0.001	22.673034	0	1	1	0	-4.954934176
1045	2015	22	18.5	2015/1/22 18:30	-4.509897375	1	16.5	-0.382683432	-0.923879533	0.836803839	79.96346	-5.097914	0.2986229	15.91619	16.59376	-2.142	0.001	23.097914	0	1	1	0	-4.509897375
1046	2015	22	19	2015/1/22 19:00	5.015751541	1	17	-0.258819045	-0.965925826	0.685345491	83.05621	-5.517102	0.2913741	-5.187629	8.024593	-2.243	0.001	23.517102	0	1	1	0	5.015751541
1047	2015	22	19.5	2015/1/22 19:30	0.863059397	0	17.5	-0.130526192	-0.991444861	0.878330454	78.23281	-5.54850278	0.399426426	4.372456333	-4.656617667	-2.389	0.001	23.54850278	0	1	0	1	0.863059397
1048	2015	22	20	2015/1/22 20:00	2.582286541	1	18	-1.84E-16	-1	1.161139154	70.65806	-5.802782916	0.401327913	0.6499308	-8.914314667	-2.584	0.001	23.80278292	0	1	0	1	2.582286541
1049	2015	22	20.5	2015/1/22 20:30	-0.541767669	1	18.5	0.130526192	-0.991444861	1.287588198	66.44478	-6.203740138	0.402274273	0.187948	-9.240473667	-2.832	0.001	24.20374014	0	1	0	1	-0.541767669
1050	2015	22	21	2015/1/22 21:00	-0.696084212	2	19	0.258819045	-0.965925826	1.426597347	61.46584	-6.668349563	0.403828232	0.119016533	-10.4509	-3.12	0.001	24.66834956	0	1	0	1	-0.696084212
1051	2015	22	21.5	2015/1/22 21:30	0.43358976	0	19.5	0.382683432	-0.923879533	1.529168555	57.17892	-7.133929442	0.406620521	-0.273276234	-11.25161	-3.414	0.001	25.13392944	0	1	0	1	NA
1052	2015	22	22	2015/1/22 22:00	0.243108465	1	20	0.5	-0.866025404	1.612552057	53.77911	-7.433900712	0.411451483	-0.164072513	-11.80359333	-3.716	0.001	25.43390071	0	1	0	1	0.243108465
1053	2015	22	22.5	2015/1/22 22:30	-2.632089216	1	20.5	0.608761429	-0.79335334	1.655848	52.26071	-7.508780134	0.418699031	0.18903182	-10.55864333	-4.022	0.001	25.50878013	0	1	0	1	-2.632089216
1054	2015	22	23	2015/1/22 23:00	1.785982342	1	21	0.707106781	-0.707106781	1.747359474	48.48579	-7.79498884	0.42451	0.3596065	-10.60224	-4.341	0.001	25.79498884	0	1	0	1	1.785982342
1055	2015	22	23.5	2015/1/22 23:30	-16.49430537	1	21.5	0.79335334	-0.608761429	1.76270742	46.80931	-8.09287285	0.43074405	-0.473203783	-8.68945	-4.686	0.001	26.09287285	0	1	0	1	NA
1056	2015	23	0	2015/1/23 0:00	0.130199908	2	22	0.866025404	-0.5	1.752759455	45.39876	-8.498919719	0.435611865	-1.0806647	-8.159545667	-5.047	0.001	26.49891972	0	1	0	1	0.130199908
1057	2015	23	0.5	2015/1/23 0:30	-9.773097044	1	22.5	0.923879533	-0.382683432	1.841568175	42.56052	-8.514824028	0.444159776	-0.4960947	-7.882022667	-5.398	0.001	26.51482403	0	1	0	1	NA
1058	2015	23	1	2015/1/23 1:00	1.54994615	1	23	0.965925826	-0.258819045	1.789601306	43.58991	-8.648938225	0.451613695	-0.6154248	-7.924219	-5.728	0.001	26.64893823	0	1	0	1	1.54994615
1059	2015	23	1.5	2015/1/23 1:30	10.55158192	1	23.5	0.991444861	-0.130526192	1.829005674	42.02623	-8.719654169	0.459399563	-0.397956033	-7.848946	-6.026	0.001	26.71965417	0	1	0	1	10.55158192
1060	2015	23	2	2015/1/23 2:00	-6.247959076	2	0	1	0	1.931045266	38.33094	-8.814956909	0.466469615	-0.251779767	-7.391613	-6.316	0.001	26.81495691	0	1	0	1	-6.247959076
1061	2015	23	2.5	2015/1/23 2:30	1.102897186	2	0.5	0.991444861	0.130526192	1.995011484	36.06586	-8.8591694	0.473263451	0.197690033	-6.500147333	-6.605	0.001	26.8591694	0	1	0	1	1.102897186
1062	2015	23	3	2015/1/23 3:00	NA	NA	1	0.965925826	0.258819045	1.735541232	42.57277	-9.26452987	0.476270928	0.3711964	-5.982335333	-6.884	0.001	27.26452987	0	1	0	1	NA
1063	2015	23	3.5	2015/1/23 3:30	NA	NA	1.5	0.923879533	0.382683432	1.562338869	48.45682	-9.227047867	0.482010987	-0.973074333	-5.457350333	-7.163	0.001	27.22704787	0	1	0	1	NA
1064	2015	23	4	2015/1/23 4:00	NA	NA	2	0.866025404	0.5	1.363811689	54.32338	-9.41749625	0.484835312	-0.342959833	-5.480591	-7.435	0.001	27.41749625	0	1	0	1	NA
1065	2015	23	4.5	2015/1/23 4:30	NA	NA	2.5	0.79335334	0.608761429	1.376933909	55.9443	-8.838756578	0.493113964	-0.045515613	-4.769506	-7.679	0.001	26.83875658	0	1	0	1	NA
1066	2015	23	5	2015/1/23 5:00	NA	NA	3	0.707106781	0.707106781	1.298061041	58.20549	-8.918675336	0.494857299	0.06623282	-4.392728333	-7.898	0.001	26.91867534	0	1	0	1	NA
1067	2015	23	5.5	2015/1/23 5:30	NA	NA	3.5	0.608761429	0.79335334	0.839897661	72.97629	-8.909750916	0.495825156	0.278117167	-3.660101	-8.09	0.001	26.90975092	0	1	0	1	NA
1068	2015	23	6	2015/1/23 6:00	NA	NA	4	0.5	0.866025404	0.813260727	73.42048	-9.108177282	0.494511225	-0.162910767	-3.105848	-8.24	0.001	27.10817728	0	1	0	1	NA
1069	2015	23	6.5	2015/1/23 6:30	NA	NA	4.5	0.382683432	0.923879533	0.771643599	74.21171	-9.390339149	0.491290401	-0.656648467	-3.125175667	-8.38	0.001	27.39033915	0	1	0	1	NA
1070	2015	23	7	2015/1/23 7:00	NA	NA	5	0.258819045	0.965925826	0.77738738	73.77516	-9.508648568	0.487473369	-0.0024505	-3.787713333	-8.56	0.001	27.50864857	0	1	0	1	NA
1071	2015	23	7.5	2015/1/23 7:30	NA	NA	5.5	0.130526192	0.991444861	0.898885446	68.63992	-9.931998655	0.479636338	0.145965907	-3.462240333	-8.78	0.001	27.93199866	0	1	0	1	NA
1072	2015	23	8	2015/1/23 8:00	NA	NA	6	6.12E-17	1	0.971924712	65.86402	-10.0161142	0.473924035	-0.01768788	-3.098158667	-9	0.001	28.0161142	0	1	0	1	NA
1073	2015	23	8.5	2015/1/23 8:30	NA	NA	6.5	-0.130526192	0.991444861	1.044616015	63.13552	-10.07602217	0.466974068	-0.456893433	-3.03837	-9.21	0.001	28.07602217	0	1	0	1	NA
1074	2015	23	9	2015/1/23 9:00	NA	NA	7	-0.258819045	0.965925826	1.114680765	60.88719	-10.00421836	0.460869595	-0.393114997	-3.556626	-9.38	0.001	28.00421836	0	1	0	1	NA
1075	2015	23	9.5	2015/1/23 9:30	NA	NA	7.5	-0.382683432	0.923879533	1.249036356	57.69295	-9.559843062	0.456917923	-0.698781833	-3.293311333	-9.5	0.001	27.55984306	0	1	0	1	NA
1076	2015	23	10	2015/1/23 10:00	NA	NA	8	-0.5	0.866025404	1.346880109	54.86692	-9.424082139	0.307423475	-12.62174046	-17.3046689	-9.63	0.001	27.42408214	0	1	1	0	NA
1077	2015	23	10.5	2015/1/23 10:30	NA	NA	8.5	-0.608761429	0.79335334	1.352063104	53.75773	-9.681889223	0.296406064	31.13639188	-4.11588957	-9.74	0.001	27.68188922	0	1	1	0	NA
1078	2015	23	11	2015/1/23 11:00	NA	NA	9	-0.707106781	0.707106781	1.328117199	53.64707	-9.936861	0.2474563	45.45654	16.26475	-9.81	0.001	27.936861	0	1	1	0	NA
1079	2015	23	11.5	2015/1/23 11:30	NA	NA	9.5	-0.79335334	0.608761429	1.265524703	53.72919	-10.51992	0.2345719	64.174	23.24096	-9.8	0.001	28.51992	0	1	1	0	NA
1080	2015	23	12	2015/1/23 12:00	NA	NA	10	-0.866025404	0.5	1.226267123	54.92611	-10.58623	0.2331858	103.0842	37.11071	-9.65	0.001	28.58623	0	1	1	0	NA
1081	2015	23	12.5	2015/1/23 12:30	NA	NA	10.5	-0.923879533	0.382683432	1.283655607	55.57058	-9.832067	0.2497936	151.0116	54.03446	-9.37	0.001	27.832067	0	1	1	0	NA
1082	2015	23	13	2015/1/23 13:00	NA	NA	11	-0.965925826	0.258819045	1.453856292	54.73627	-8.491551	0.2803381	160.8697	58.2678	-8.95	0.001	26.491551	0	1	1	0	NA
1083	2015	23	13.5	2015/1/23 13:30	NA	NA	11.5	-0.991444861	0.130526192	1.564366471	54.69403	-7.566777	0.3034301	159.3351	58.81314	-8.45	0.001	25.566777	0	1	1	0	NA
1084	2015	23	14	2015/1/23 14:00	NA	NA	12	-1	1.22E-16	1.587817239	56.87765	-6.738569	0.32378	161.927	62.0012	-7.915	0.001	24.738569	0	1	1	0	NA
1085	2015	23	14.5	2015/1/23 14:30	NA	NA	12.5	-0.991444861	-0.130526192	1.520745252	60.59526	-6.129188	0.333783	168.1584	72.93349	-7.403	0.001	24.129188	0	1	1	0	NA
1086	2015	23	15	2015/1/23 15:00	NA	NA	13	-0.965925826	-0.258819045	1.526846686	63.25651	-5.163928	0.344656	138.3183	69.70192	-6.882	0.001	23.163928	0	1	1	0	NA
1087	2015	23	15.5	2015/1/23 15:30	NA	NA	13.5	-0.923879533	-0.382683432	1.045804568	76.6378	-4.183923	0.3480497	132.1923	67.60929	-6.374	0.001	22.183923	0	1	1	0	NA
1088	2015	23	16	2015/1/23 16:00	288.9392892	1	14	-0.866025404	-0.5	1.060006389	77.40044	-3.564988	0.3423784	120.1086	58.78232	-5.895	0.001	21.564988	0	1	1	0	NA
1089	2015	23	16.5	2015/1/23 16:30	-0.928757294	0	14.5	-0.79335334	-0.608761429	0.988068592	79.05935	-3.485718	0.3367069	107.4733	51.42723	-5.439	0.001	21.485718	0	1	1	0	-0.928757294
1090	2015	23	17	2015/1/23 17:00	-0.540359648	1	15	-0.707106781	-0.707106781	1.16856939	74.71577	-3.760866	0.3299042	96.98986	48.9085	-5.035	0.001	21.760866	0	1	1	0	-0.540359648
1091	2015	23	17.5	2015/1/23 17:30	1.124250535	2	15.5	-0.608761429	-0.79335334	1.658173789	63.53708	-3.975401	0.3263793	68.18505	39.25825	-4.707	0.001	21.975401	0	1	1	0	1.124250535
1092	2015	23	18	2015/1/23 18:00	0.354801382	1	16	-0.5	-0.866025404	1.878452015	58.17878	-4.139256	0.3273758	45.95935	29.12668	-4.479	0.001	22.139256	0	1	1	0	0.354801382
1093	2015	23	18.5	2015/1/23 18:30	0.0121	2	16.5	-0.382683432	-0.923879533	2.044100062	54.86495	-4.030004	0.3305597	13.63077	18.78075	-4.351	0.001	22.030004	0	1	1	0	0.0121
1094	2015	23	19	2015/1/23 19:00	-9.888775601	2	17	-0.258819045	-0.965925826	2.088796704	52.4127	-4.44342	0.325461	-13.14339	8.41215	-4.298	0.001	22.44342	0	1	1	0	-9.888775601
1095	2015	23	19.5	2015/1/23 19:30	5.59438166	2	17.5	-0.130526192	-0.991444861	2.299731561	47.49171	-4.472456	0.3293415	-34.83379	-0.7362163	-4.334	0.001	22.472456	0	1	0	1	5.59438166
1096	2015	23	20	2015/1/23 20:00	-20.36526696	1	18	-1.84E-16	-1	2.305067898	45.13995	-5.018541284	0.406298927	0.498101173	-13.00497	-4.484	0.001	23.01854128	0	1	0	1	NA
1097	2015	23	20.5	2015/1/23 20:30	-2.757924484	2	18.5	0.130526192	-0.991444861	2.32812647	41.03425	-5.832462768	0.403642298	0.32784907	-10.155076	-4.756	0.001	23.83246277	0	1	0	1	-2.757924484
1098	2015	23	21	2015/1/23 21:00	-4.551168031	1	19	0.258819045	-0.965925826	2.357765765	37.14205	-6.49883682	0.403101516	-0.359580733	-10.74960333	-5.106	0.001	24.49883682	0	1	0	1	-4.551168031
1099	2015	23	21.5	2015/1/23 21:30	0.0393	2	19.5	0.382683432	-0.923879533	2.483391107	35.30298	-6.199433494	0.411693637	-0.854154967	-10.36562333	-5.487	0.001	24.19943349	0	1	0	1	0.0393
1100	2015	23	22	2015/1/23 22:00	8.790122954	1	20	0.5	-0.866025404	2.38334341	34.64833	-6.862617954	0.413003859	-1.332122333	-9.834998667	-5.863	0.001	24.86261795	0	1	0	1	8.790122954
1101	2015	23	22.5	2015/1/23 22:30	9.774720532	1	20.5	0.608761429	-0.79335334	2.490332187	33.77054	-6.467034024	0.42385491	-1.199839667	-9.264680333	-6.217	0.001	24.46703402	0	1	0	1	9.774720532
1102	2015	23	23	2015/1/23 23:00	0.726755296	1	21	0.707106781	-0.707106781	2.524717713	34.01156	-6.241786844	0.434056846	-1.468752333	-7.973139	-6.517	0.001	24.24178684	0	1	0	1	0.726755296
1103	2015	23	23.5	2015/1/23 23:30	-2.344200904	2	21.5	0.79335334	-0.608761429	2.55731738	34.0209	-6.073184661	0.4451184	0.105712383	-7.358124333	-6.721	0.001	24.07318466	0	1	0	1	-2.344200904
1104	2015	24	0	2015/1/24 0:00	-16.02801096	2	22	0.866025404	-0.5	2.681947344	35.55818	-5.143776008	0.462205634	-0.06489921	-6.682951333	-6.919	0.001	23.14377601	0	1	0	1	NA
1105	2015	24	0.5	2015/1/24 0:30	-6.984324434	2	22.5	0.923879533	-0.382683432	2.900226566	35.85576	-4.051771177	0.481038602	-0.970642467	-6.025643	-7.046	0.001	22.05177118	0	1	0	1	-6.984324434
1106	2015	24	1	2015/1/24 1:00	1.883532375	1	23	0.965925826	-0.258819045	2.985877322	35.76464	-3.684648615	0.494373788	0.360609927	-6.163927	-6.987	0.001	21.68464862	0	1	0	1	1.883532375
1107	2015	24	1.5	2015/1/24 1:30	0.53871236	1	23.5	0.991444861	-0.130526192	2.845307668	38.07409	-3.838710115	0.503189414	0.2205678	-4.763029	-6.826	0.001	21.83871012	0	1	0	1	0.53871236
1108	2015	24	2	2015/1/24 2:00	0.240241063	1	0	1	0	1.120079732	75.2656	-4.031243889	0.510774346	-0.366533067	-4.178132667	-6.717	0.001	22.03124389	0	1	0	1	0.240241063
1109	2015	24	2.5	2015/1/24 2:30	-1.567465509	2	0.5	0.991444861	0.130526192	1.150471721	73.66219	-4.507470971	0.514586519	-0.285514639	-3.937291	-6.713	0.001	22.50747097	0	1	0	1	-1.567465509
1110	2015	24	3	2015/1/24 3:00	2.439967972	1	1	0.965925826	0.258819045	1.309242597	70.71572	-4.200706463	0.523367417	-0.19316302	-4.024379333	-6.817	0.001	22.20070646	0	1	0	1	2.439967972
1111	2015	24	3.5	2015/1/24 3:30	0.311341653	0	1.5	0.923879533	0.382683432	1.474804684	66.45468	-4.422228264	0.527618753	-0.566381867	-4.183723	-6.862	0.001	22.42222826	0	1	0	1	0.311341653
1112	2015	24	4	2015/1/24 4:00	1.90531966	0	2	0.866025404	0.5	1.712182605	62.64208	-3.871978576	0.537066699	-0.544608433	-4.126751667	-6.867	0.001	21.87197858	0	1	0	1	1.90531966
1113	2015	24	4.5	2015/1/24 4:30	13.32904861	1	2.5	0.79335334	0.608761429	1.914569519	58.78338	-3.693793352	0.542599399	-0.11244924	-4.180863333	-6.822	0.001	21.69379335	0	1	0	1	NA
1114	2015	24	5	2015/1/24 5:00	-8.586930476	1	3	0.707106781	0.707106781	2.013928961	56.57067	-3.716351452	0.545720913	0.120317867	-3.894812333	-6.706	0.001	21.71635145	0	1	0	1	NA
1115	2015	24	5.5	2015/1/24 5:30	3.542156176	1	3.5	0.608761429	0.79335334	2.216070445	53.46283	-3.36352136	0.550905652	-0.9800788	-3.389205	-6.562	0.001	21.36352136	0	1	0	1	3.542156176
1116	2015	24	6	2015/1/24 6:00	-0.973532116	2	4	0.5	0.866025404	2.363382711	50.37336	-3.362429893	0.551453008	-1.942436	-3.115439667	-6.416	0.001	21.36242989	0	1	0	1	-0.973532116
1117	2015	24	6.5	2015/1/24 6:30	-4.217422377	1	4.5	0.382683432	0.923879533	2.490298219	47.49693	-3.416163642	0.550041855	-0.777091567	-3.745174	-6.304	0.001	21.41616364	0	1	0	1	-4.217422377
1118	2015	24	7	2015/1/24 7:00	-4.025703005	1	5	0.258819045	0.965925826	2.45255176	46.65819	-3.829742887	0.544017513	-0.800187133	-3.354326333	-6.246	0.001	21.82974289	0	1	0	1	-4.025703005
1119	2015	24	7.5	2015/1/24 7:30	-3.544181173	0	5.5	0.130526192	0.991444861	2.493384639	44.90752	-4.038884604	0.538617507	-0.248045567	-3.499221333	-6.235	0.001	22.0388846	0	1	0	1	-3.544181173
1120	2015	24	8	2015/1/24 8:00	0.59652667	2	6	6.12E-17	1	2.491590214	42.57926	-4.595143771	0.528687173	-0.2499896	-3.291642667	-6.231	0.001	22.59514377	0	1	0	1	0.59652667
1121	2015	24	8.5	2015/1/24 8:30	16.00726049	1	6.5	-0.130526192	0.991444861	2.617258115	38.786	-4.789528119	0.520960877	-0.147097021	-3.202652333	-6.256	0.001	22.78952812	0	1	0	1	NA
1122	2015	24	9	2015/1/24 9:00	5.802036704	1	7	-0.258819045	0.965925826	2.563377819	36.19106	-5.606395298	0.506690188	-0.2313458	-2.98604	-6.34	0.001	23.6063953	0	1	0	1	5.802036704
1123	2015	24	9.5	2015/1/24 9:30	2.387525055	1	7.5	-0.382683432	0.923879533	2.731869967	35.37262	-4.93943531	0.503602424	-0.4840208	-2.801551	-6.476	0.001	22.93943531	0	1	0	1	2.387525055
1124	2015	24	10	2015/1/24 10:00	19.40492512	1	8	-0.5	0.866025404	2.567579828	35.00711	-5.824917802	0.345378931	-8.466287375	-17.12890514	-6.505	0.001	23.8249178	0	1	1	0	NA
1125	2015	24	10.5	2015/1/24 10:30	-1.986299587	2	8.5	-0.608761429	0.79335334	2.257451888	36.66407	-7.15853804	0.32610584	28.23385912	-6.400361869	-6.441	0.001	25.15853804	0	1	1	0	-1.986299587
1126	2015	24	11	2015/1/24 11:00	1.92969747	1	9	-0.707106781	0.707106781	2.085887632	39.32405	-7.623187	0.2837734	13.59113	8.225968	-6.412	0.001	25.623187	0	1	1	0	1.92969747
1127	2015	24	11.5	2015/1/24 11:30	1.997113335	0	9.5	-0.79335334	0.608761429	2.031261342	41.90706	-7.405278	0.2866345	27.98137	12.3234	-6.386	0.001	25.405278	0	1	1	0	1.997113335
1128	2015	24	12	2015/1/24 12:00	14.22247785	1	10	-0.866025404	0.5	1.950504631	45.83126	-7.027038	0.2917743	80.51914	32.16123	-6.315	0.001	25.027038	0	1	1	0	14.22247785
1129	2015	24	12.5	2015/1/24 12:30	-4.178589559	1	10.5	-0.923879533	0.382683432	0.566838744	85.66432	-5.813417	0.3063732	199.4323	77.17247	-6.155	0.001	23.813417	0	1	1	0	-4.178589559
1130	2015	24	13	2015/1/24 13:00	-6.994351805	2	11	-0.965925826	0.258819045	0.654566918	84.70053	-4.78099	0.3117172	206.7284	83.21665	-5.842	0.001	22.78099	0	1	1	0	-6.994351805
1131	2015	24	13.5	2015/1/24 13:30	-7.30706771	1	11.5	-0.991444861	0.130526192	0.881298769	80.17691	-4.27478	0.3142334	252.5101	100.4509	-5.429	0.001	22.27478	0	1	1	0	-7.30706771
1132	2015	24	14	2015/1/24 14:00	-0.632384585	0	12	-1	1.22E-16	1.258551623	71.7598	-4.242784	0.3117301	249.4389	100.727	-4.981	0.001	22.242784	0	1	1	0	-0.632384585
1133	2015	24	14.5	2015/1/24 14:30	0.261794907	0	12.5	-0.991444861	-0.130526192	1.529643382	65.73167	-4.221661	0.3095219	293.4432	118.6239	-4.546	0.001	22.221661	0	1	1	0	0.261794907
1134	2015	24	15	2015/1/24 15:00	0.202842396	1	13	-0.965925826	-0.258819045	1.70606214	62.53062	-3.958935	0.3139841	265.4997	112.5779	-4.104	0.001	21.958935	0	1	1	0	0.202842396
1135	2015	24	15.5	2015/1/24 15:30	-3.439116692	0	13.5	-0.923879533	-0.382683432	1.78438519	60.00819	-4.227131	0.3127377	216.3291	99.90716	-3.622	0.001	22.227131	0	1	1	0	-3.439116692
1136	2015	24	16	2015/1/24 16:00	-1.563721349	0	14	-0.866025404	-0.5	1.963397448	56.02015	-4.219919	0.318621	199.4601	96.65426	-3.219	0.001	22.219919	0	1	1	0	-1.563721349
1137	2015	24	16.5	2015/1/24 16:30	-1.92202405	0	14.5	-0.79335334	-0.608761429	2.139801521	52.70709	-4.042528	0.3286167	131.5325	64.52202	-2.877	0.001	22.042528	0	1	1	0	-1.92202405
1138	2015	24	17	2015/1/24 17:00	-0.654894662	2	15	-0.707106781	-0.707106781	2.281309853	49.99762	-3.932228	0.3310771	101.9959	48.06327	-2.637	0.001	21.932228	0	1	1	0	-0.654894662
1139	2015	24	17.5	2015/1/24 17:30	0.11862571	2	15.5	-0.608761429	-0.79335334	2.367050881	48.41567	-3.856027	0.3285931	92.08465	46.28829	-2.495	0.001	21.856027	0	1	1	0	0.11862571
1140	2015	24	18	2015/1/24 18:00	-0.541007424	0	16	-0.5	-0.866025404	2.413499077	47.53497	-3.822816	0.3289723	53.08183	32.19541	-2.404	0.001	21.822816	0	1	1	0	-0.541007424
1141	2015	24	18.5	2015/1/24 18:30	-8.05508072	1	16.5	-0.382683432	-0.923879533	2.487896454	45.22793	-3.990819	0.3291543	20.58618	16.95898	-2.397	0.001	21.990819	0	1	1	0	-8.05508072
1142	2015	24	19	2015/1/24 19:00	-3.683697064	1	17	-0.258819045	-0.965925826	2.58974932	42.35347	-4.136784	0.3319322	-3.30275	8.23379	-2.46	0.001	22.136784	0	1	1	0	-3.683697064
1143	2015	24	19.5	2015/1/24 19:30	5.890949613	1	17.5	-0.130526192	-0.991444861	2.639056576	40.73933	-4.252556773	0.408155937	5.212086667	-5.772029167	-2.568	0.001	22.25255677	0	1	0	1	5.890949613
1144	2015	24	20	2015/1/24 20:00	-7.69517216	1	18	-1.84E-16	-1	2.620078666	39.27632	-4.669503746	0.408457835	0.521395733	-11.57145333	-2.733	0.001	22.66950375	0	1	0	1	-7.69517216
1145	2015	24	20.5	2015/1/24 20:30	1.597067379	1	18.5	0.130526192	-0.991444861	2.486833456	40.05078	-5.186625275	0.408998134	-0.243378708	-11.96583333	-2.963	0.001	23.18662528	0	1	0	1	1.597067379
1146	2015	24	21	2015/1/24 21:00	-1.525906794	2	19	0.258819045	-0.965925826	2.33367424	42.049	-5.574866649	0.411461577	0.171046327	-12.03328333	-3.21	0.001	23.57486665	0	1	0	1	-1.525906794
1147	2015	24	21.5	2015/1/24 21:30	-0.844593927	1	19.5	0.382683432	-0.923879533	2.213846487	44.23921	-5.760048185	0.416574767	-0.0053656	-11.63306	-3.44	0.001	23.76004819	0	1	0	1	-0.844593927
1148	2015	24	22	2015/1/24 22:00	-0.399396123	1	20	0.5	-0.866025404	2.113124235	46.20348	-5.899553554	0.422859651	-0.264319817	-11.72778667	-3.658	0.001	23.89955355	0	1	0	1	-0.399396123
1149	2015	24	22.5	2015/1/24 22:30	0.232564315	2	20.5	0.608761429	-0.79335334	2.022057104	48.12392	-5.999838383	0.430613745	0.299305663	-10.96146667	-3.856	0.001	23.99983838	0	1	0	1	0.232564315
1150	2015	24	23	2015/1/24 23:00	3.04599077	1	21	0.707106781	-0.707106781	1.95529758	50.33303	-5.870321855	0.440552458	-0.41003	-9.883068333	-4.009	0.001	23.87032186	0	1	0	1	3.04599077
1151	2015	24	23.5	2015/1/24 23:30	-55.34047032	2	21.5	0.79335334	-0.608761429	0.943779962	76.26073	-5.742482662	0.45094726	-1.526557667	-8.621012667	-4.129	0.001	23.74248266	0	1	0	1	NA
1152	2015	25	0	2015/1/25 0:00	NA	NA	22	0.866025404	-0.5	1.000460043	74.95045	-5.682496766	0.461363831	-1.312069333	-8.618860667	-4.24	0.001	23.68249677	0	1	0	1	NA
1153	2015	25	0.5	2015/1/25 0:30	NA	NA	22.5	0.923879533	-0.382683432	1.030134934	74.30397	-5.633549591	0.471283004	-0.681635367	-8.055594667	-4.333	0.001	23.63354959	0	1	0	1	NA
1154	2015	25	1	2015/1/25 1:00	NA	NA	23	0.965925826	-0.258819045	1.263694112	68.7408	-5.52417171	0.481228081	-0.6912407	-7.587622333	-4.394	0.001	23.52417171	0	1	0	1	NA
1155	2015	25	1.5	2015/1/25 1:30	NA	NA	23.5	0.991444861	-0.130526192	1.45072552	64.43318	-5.407456069	0.4918368	-0.791703367	-7.106140667	-4.436	0.001	23.40745607	0	1	0	1	NA
1156	2015	25	2	2015/1/25 2:00	NA	NA	0	1	0	1.539042142	61.52737	-5.661492259	0.497917819	-1.485126667	-6.291021333	-4.476	0.001	23.66149226	0	1	0	1	NA
1157	2015	25	2.5	2015/1/25 2:30	NA	NA	0.5	0.991444861	0.130526192	1.630149371	58.23231	-5.98303299	0.503050186	-0.9792362	-5.432919	-4.534	0.001	23.98303299	0	1	0	1	NA
1158	2015	25	3	2015/1/25 3:00	NA	NA	1	0.965925826	0.258819045	1.724588104	54.26215	-6.431103555	0.505730071	-0.9868542	-4.961036	-4.609	0.001	24.43110356	0	1	0	1	NA
1159	2015	25	3.5	2015/1/25 3:30	NA	NA	1.5	0.923879533	0.382683432	1.860940433	49.85603	-6.636814127	0.510033424	-0.317466363	-5.572471333	-4.666	0.001	24.63681413	0	1	0	1	NA
1160	2015	25	4	2015/1/25 4:00	NA	NA	2	0.866025404	0.5	1.868445589	48.79146	-6.856427043	0.513265499	-0.20818249	-5.308504333	-4.707	0.001	24.85642704	0	1	0	1	NA
1161	2015	25	4.5	2015/1/25 4:30	NA	NA	2.5	0.79335334	0.608761429	1.84943314	47.71581	-7.256401419	0.513431995	-0.137352214	-5.368288333	-4.744	0.001	25.25640142	0	1	0	1	NA
1162	2015	25	5	2015/1/25 5:00	NA	NA	3	0.707106781	0.707106781	1.87873614	46.74584	-7.290662279	0.515900984	0.112211733	-4.828415333	-4.778	0.001	25.29066228	0	1	0	1	NA
1163	2015	25	5.5	2015/1/25 5:30	NA	NA	3.5	0.608761429	0.79335334	1.978393334	43.73646	-7.332930669	0.516613998	-0.2431315	-4.298985333	-4.811	0.001	25.33293067	0	1	0	1	NA
1164	2015	25	6	2015/1/25 6:00	NA	NA	4	0.5	0.866025404	1.958956301	41.90123	-7.871589853	0.512369105	-0.365749667	-3.894054	-4.842	0.001	25.87158985	0	1	0	1	NA
1165	2015	25	6.5	2015/1/25 6:30	NA	NA	4.5	0.382683432	0.923879533	1.940036994	40.66603	-8.264518473	0.507608014	-0.173433333	-4.060081	-4.875	0.001	26.26451847	0	1	0	1	NA
1166	2015	25	7	2015/1/25 7:00	-14.61288974	1	5	0.258819045	0.965925826	1.936276581	39.98518	-8.434721891	0.503853364	-0.388685733	-3.932052333	-4.914	0.001	26.43472189	0	1	0	1	NA
1167	2015	25	7.5	2015/1/25 7:30	2.081515449	2	5.5	0.130526192	0.991444861	1.938606468	38.10109	-8.812573251	0.496714053	0.0730958	-3.899069333	-4.953	0.001	26.81257325	0	1	0	1	2.081515449
1168	2015	25	8	2015/1/25 8:00	9.457658175	2	6	6.12E-17	1	1.9194766	36.73322	-9.215306333	0.48822062	-0.4936937	-3.370033667	-4.992	0.001	27.21530633	0	1	0	1	NA
1169	2015	25	8.5	2015/1/25 8:30	11.77546902	2	6.5	-0.130526192	0.991444861	1.828255512	38.09366	-9.555793593	0.479639082	-0.26080214	-3.007301	-5.029	0.001	27.55579359	0	1	0	1	NA
1170	2015	25	9	2015/1/25 9:00	-33.02110997	1	7	-0.258819045	0.965925826	1.673872994	42.45533	-9.746868524	0.470925563	-0.278924933	-2.637419333	-5.062	0.001	27.74686852	0	1	0	1	NA
1171	2015	25	9.5	2015/1/25 9:30	16.44224842	1	7.5	-0.382683432	0.923879533	1.536438446	46.96888	-9.79710621	0.462576092	-0.435332167	-2.743589667	-5.09	0.001	27.79710621	0	1	0	1	NA
1172	2015	25	10	2015/1/25 10:00	10.15443316	2	8	-0.5	0.866025404	1.422946019	50.30688	-9.94459067	0.310982182	-6.678312595	-17.20321702	-5.114	0.001	27.94459067	0	1	1	0	10.15443316
1173	2015	25	10.5	2015/1/25 10:30	NA	NA	8.5	-0.608761429	0.79335334	0.524353996	81.63891	-9.978335092	0.302008836	45.9028244	-0.654002963	-5.131	0.001	27.97833509	0	1	1	0	NA
1174	2015	25	11	2015/1/25 11:00	NA	NA	9	-0.707106781	0.707106781	0.585111703	79.56603	-9.944768006	0.292781866	25.88979427	17.45877439	-5.142	0.001	27.94476801	0	1	1	0	NA
1175	2015	25	11.5	2015/1/25 11:30	NA	NA	9.5	-0.79335334	0.608761429	0.943190115	67.37719	-9.823374961	0.2841231	39.68732277	24.38575756	-5.14	0.001	27.82337496	0	1	1	0	NA
1176	2015	25	12	2015/1/25 12:00	NA	NA	10	-0.866025404	0.5	1.106736404	61.63191	-9.852458025	0.274244505	70.77799711	39.28371751	-5.12	0.001	27.85245803	0	1	1	0	NA
1177	2015	25	12.5	2015/1/25 12:30	48.02856871	1	10.5	-0.923879533	0.382683432	1.164652557	59.35705	-9.935357195	0.26409259	144.4613796	68.66652627	-5.086	0.001	27.9353572	0	1	1	0	NA
1178	2015	25	13	2015/1/25 13:00	35.3285398	2	11	-0.965925826	0.258819045	1.261872968	55.36846	-10.1042	0.1612803	55.89876	49.6281	-5.041	0.001	28.1042	0	1	1	0	NA
1179	2015	25	13.5	2015/1/25 13:30	NA	NA	11.5	-0.991444861	0.130526192	1.342059427	53.72036	-9.785588	0.2469033	102.8865	94.88289	-4.984	0.001	27.785588	0	1	1	0	NA
1180	2015	25	14	2015/1/25 14:00	NA	NA	12	-1	1.22E-16	1.522592999	51.45225	-8.794794	0.267238	151.3874	147.0588	-4.911	0.001	26.794794	0	1	1	0	NA
1181	2015	25	14.5	2015/1/25 14:30	NA	NA	12.5	-0.991444861	-0.130526192	1.574890867	49.76637	-8.799438	0.26316	146.2663	143.8367	-4.814	0.001	26.799438	0	1	1	0	NA
1182	2015	25	15	2015/1/25 15:00	NA	NA	13	-0.965925826	-0.258819045	1.57631732	48.83953	-9.019891	0.2553304	177.8058	170.7595	-4.692	0.001	27.019891	0	1	1	0	NA
1183	2015	25	15.5	2015/1/25 15:30	NA	NA	13.5	-0.923879533	-0.382683432	1.630194282	47.20261	-8.993104	0.2504236	200.4659	188.7414	-4.562	0.001	26.993104	0	1	1	0	NA
1184	2015	25	16	2015/1/25 16:00	NA	NA	14	-0.866025404	-0.5	1.689679	45.96879	-8.831492	0.2470122	202.9015	188.6042	-4.431	0.001	26.831492	0	1	1	0	NA
1185	2015	25	16.5	2015/1/25 16:30	NA	NA	14.5	-0.79335334	-0.608761429	1.697772813	45.21444	-8.946783	0.2413895	125.5267	114.612	-4.301	0.001	26.946783	0	1	1	0	NA
1186	2015	25	17	2015/1/25 17:00	NA	NA	15	-0.707106781	-0.707106781	1.722882384	42.91352	-9.281846	0.2334264	138.3103	132.5479	-4.194	0.001	27.281846	0	1	1	0	NA
1187	2015	25	17.5	2015/1/25 17:30	NA	NA	15.5	-0.608761429	-0.79335334	1.749823022	41.75309	-9.340094	0.2312382	94.7553	83.98051	-4.124	0.001	27.340094	0	1	1	0	NA
1188	2015	25	18	2015/1/25 18:00	NA	NA	16	-0.5	-0.866025404	1.711034513	41.21929	-9.73798	0.2253924	67.91144	59.95106	-4.077	0.001	27.73798	0	1	1	0	NA
1189	2015	25	18.5	2015/1/25 18:30	NA	NA	16.5	-0.382683432	-0.923879533	1.641533083	41.87985	-10.11723	0.2208622	38.73654	34.6023	-4.055	0.001	28.11723	0	1	1	0	NA
1190	2015	25	19	2015/1/25 19:00	NA	NA	17	-0.258819045	-0.965925826	1.604141261	42.45652	-10.28115412	0.20738339	8.338791127	35.24275826	-4.056	0.001	28.28115412	0	1	1	0	NA
1191	2015	25	19.5	2015/1/25 19:30	-3.250865948	1	17.5	-0.130526192	-0.991444861	1.56753623	43.51635	-10.33745865	0.352675571	4.536043	-4.342664667	-4.08	0.001	28.33745865	0	1	0	1	-3.250865948
1192	2015	25	20	2015/1/25 20:00	-4.471126417	2	18	-1.84E-16	-1	1.541239356	44.62101	-10.30197036	0.357581389	-0.757179037	-11.4139	-4.12	0.001	28.30197036	0	1	0	1	-4.471126417
1193	2015	25	20.5	2015/1/25 20:30	0.25535089	2	18.5	0.130526192	-0.991444861	1.473194019	46.74872	-10.37681984	0.36258386	-1.542279	-10.55920667	-4.167	0.001	28.37681984	0	1	0	1	0.25535089
1194	2015	25	21	2015/1/25 21:00	-1.288085672	2	19	0.258819045	-0.965925826	1.385674732	49.39579	-10.50520103	0.368088277	-1.827741	-9.817513	-4.216	0.001	28.50520103	0	1	0	1	-1.288085672
1195	2015	25	21.5	2015/1/25 21:30	-4.624906459	2	19.5	0.382683432	-0.923879533	0.621277364	77.04749	-10.64965957	0.374302168	-1.684831	-9.388157667	-4.265	0.001	28.64965957	0	1	0	1	-4.624906459
1196	2015	25	22	2015/1/25 22:00	2.788469429	1	20	0.5	-0.866025404	0.706692597	73.45014	-10.8590531	0.381135098	-0.822861033	-9.566193	-4.313	0.001	28.8590531	0	1	0	1	2.788469429
1197	2015	25	22.5	2015/1/25 22:30	-0.271508188	2	20.5	0.608761429	-0.79335334	0.882272024	66.68088	-10.92389518	0.389263603	-0.704700167	-8.978112667	-4.366	0.001	28.92389518	0	1	0	1	-0.271508188
1198	2015	25	23	2015/1/25 23:00	3.388850315	1	21	0.707106781	-0.707106781	0.913475297	65.40223	-10.96004878	0.398036649	-1.060449767	-8.558207333	-4.42	0.001	28.96004878	0	1	0	1	3.388850315
1199	2015	25	23.5	2015/1/25 23:30	10.45649673	1	21.5	0.79335334	-0.608761429	0.963377418	62.83508	-11.18885388	0.405903367	-1.355189833	-7.466456667	-4.473	0.001	29.18885388	0	1	0	1	10.45649673
1200	2015	26	0	2015/1/26 0:00	1.500162212	0	22	0.866025404	-0.5	0.981263709	60.80368	-11.62088188	0.41173761	-0.470472427	-7.141356	-4.523	0.001	29.62088188	0	1	0	1	1.500162212
1201	2015	26	0.5	2015/1/26 0:30	0.704638266	0	22.5	0.923879533	-0.382683432	1.006684695	57.7272	-12.23811674	0.415938641	-0.5476206	-6.403064	-4.574	0.001	30.23811674	0	1	0	1	0.704638266
1202	2015	26	1	2015/1/26 1:00	6.885540578	1	23	0.965925826	-0.258819045	1.043225083	55.5092	-12.42862819	0.423826004	-0.456711087	-6.034489667	-4.635	0.001	30.42862819	0	1	0	1	6.885540578
1203	2015	26	1.5	2015/1/26 1:30	0.291045761	1	23.5	0.991444861	-0.130526192	1.123815701	51.49201	-12.57645651	0.431613176	0.100557487	-5.289555	-4.703	0.001	30.57645651	0	1	0	1	0.291045761
1204	2015	26	2	2015/1/26 2:00	-2.287511086	1	0	1	0	1.144751834	49.33665	-12.88314862	0.437102156	-0.160821403	-4.613226333	-4.766	0.001	30.88314862	0	1	0	1	-2.287511086
1205	2015	26	2.5	2015/1/26 2:30	0.430980072	2	0.5	0.991444861	0.130526192	1.150654087	48.00066	-13.13855152	0.442349837	-0.383861933	-4.517192333	-4.823	0.001	31.13855152	0	1	0	1	0.430980072
1206	2015	26	3	2015/1/26 3:00	4.656912345	1	1	0.965925826	0.258819045	1.145760276	47.42836	-13.32415362	0.447807357	-0.443220233	-4.605023667	-4.876	0.001	31.32415362	0	1	0	1	4.656912345
1207	2015	26	3.5	2015/1/26 3:30	2.070501312	1	1.5	0.923879533	0.382683432	1.15582916	46.58395	-13.41173183	0.453142274	-0.011520867	-4.718503	-4.926	0.001	31.41173183	0	1	0	1	2.070501312
1208	2015	26	4	2015/1/26 4:00	-24.01818331	1	2	0.866025404	0.5	1.165134749	45.77322	-13.49753562	0.456994051	-0.453304067	-4.191897	-4.975	0.001	31.49753562	0	1	0	1	NA
1209	2015	26	4.5	2015/1/26 4:30	1.194866696	1	2.5	0.79335334	0.608761429	1.181165782	44.5146	-13.61045961	0.459487493	-0.531312433	-3.036234	-5.022	0.001	31.61045961	0	1	0	1	1.194866696
1210	2015	26	5	2015/1/26 5:00	-13.51486838	2	3	0.707106781	0.707106781	1.211894749	42.72834	-13.68344483	0.461567077	-0.4627149	-2.658102333	-5.066	0.001	31.68344483	0	1	0	1	NA
1211	2015	26	5.5	2015/1/26 5:30	4.587915786	1	3.5	0.608761429	0.79335334	1.224489775	42.3404	-13.63982179	0.463379201	-0.6953156	-3.271773333	-5.108	0.001	31.63982179	0	1	0	1	4.587915786
1212	2015	26	6	2015/1/26 6:00	1.546798614	1	4	0.5	0.866025404	1.246424023	41.48057	-13.60391777	0.463429074	-0.3740644	-3.942027667	-5.147	0.001	31.60391777	0	1	0	1	1.546798614
1213	2015	26	6.5	2015/1/26 6:30	-1.39875495	2	4.5	0.382683432	0.923879533	1.187304672	43.85851	-13.69035423	0.461203599	-0.4570634	-3.843376333	-5.183	0.001	31.69035423	0	1	0	1	-1.39875495
1214	2015	26	7	2015/1/26 7:00	0.361108073	2	5	0.258819045	0.965925826	1.117260385	46.7632	-13.78366602	0.458129991	-0.599732943	-3.789777333	-5.216	0.001	31.78366602	0	1	0	1	0.361108073
1215	2015	26	7.5	2015/1/26 7:30	3.829747249	2	5.5	0.130526192	0.991444861	1.048211347	49.91908	-13.81626106	0.453922684	-0.284401683	-4.165623333	-5.247	0.001	31.81626106	0	1	0	1	3.829747249
1216	2015	26	8	2015/1/26 8:00	2.507462957	1	6	6.12E-17	1	0.77918722	62.71397	-13.83529202	0.448701777	0.0274933	-4.097649333	-5.275	0.001	31.83529202	0	1	0	1	2.507462957
1217	2015	26	8.5	2015/1/26 8:30	-0.490961271	2	6.5	-0.130526192	0.991444861	0.82516296	60.56096	-13.82082198	0.443153086	-0.187191	-3.524136	-5.301	0.001	31.82082198	0	1	0	1	-0.490961271
1218	2015	26	9	2015/1/26 9:00	0.839590493	0	7	-0.258819045	0.965925826	0.883896406	57.79042	-13.81028517	0.436187148	-0.152908283	-2.850221333	-5.324	0.001	31.81028517	0	1	0	1	0.839590493
1219	2015	26	9.5	2015/1/26 9:30	1.288012866	0	7.5	-0.382683432	0.923879533	0.963027904	54.40112	-13.70696326	0.429600789	-0.57457	-2.455055667	-5.346	0.001	31.70696326	0	1	0	1	1.288012866
1220	2015	26	10	2015/1/26 10:00	1.49141331	0	8	-0.5	0.866025404	1.056977928	49.58106	-13.79681396	0.278071241	-15.30039705	-15.61537901	-5.366	0.001	31.79681396	0	1	1	0	1.49141331
1221	2015	26	10.5	2015/1/26 10:30	-0.273837499	2	8.5	-0.608761429	0.79335334	1.105385942	47.24982	-13.80190821	0.268880678	45.57789699	3.880527004	-5.385	0.001	31.80190821	0	1	1	0	-0.273837499
1222	2015	26	11	2015/1/26 11:00	-2.612381065	1	9	-0.707106781	0.707106781	1.17196643	44.66428	-13.67268419	0.260424701	22.98807275	18.21022119	-5.4	0.001	31.67268419	0	1	1	0	-2.612381065
1223	2015	26	11.5	2015/1/26 11:30	-43.48312771	1	9.5	-0.79335334	0.608761429	1.708909633	44.09539	-9.120167	0.1138217	61.58539	60.84363	-5.405	0.001	27.120167	0	1	1	0	NA
1224	2015	26	12	2015/1/26 12:00	-6.37306386	2	10	-0.866025404	0.5	1.320652636	41.28523	-12.93884404	0.247163332	79.74184508	58.02193334	-5.389	0.001	30.93884404	0	1	1	0	-6.37306386
1225	2015	26	12.5	2015/1/26 12:30	-5.027675151	2	10.5	-0.923879533	0.382683432	1.414779026	38.7481	-12.61356	0.1791296	171.3083	158.5731	-5.347	0.001	30.61356	0	1	1	0	-5.027675151
1226	2015	26	13	2015/1/26 13:00	-16.4843812	1	11	-0.965925826	0.258819045	1.55404261	37.61715	-11.68196	0.1853194	203.7013	174.2629	-5.277	0.001	29.68196	0	1	1	0	-16.4843812
1227	2015	26	13.5	2015/1/26 13:30	-0.391244704	1	11.5	-0.991444861	0.130526192	1.53069134	36.87332	-12.01553	0.175317	164.8501	132.146	-5.183	0.001	30.01553	0	1	1	0	-0.391244704
1228	2015	26	14	2015/1/26 14:00	-1.96342898	1	12	-1	1.22E-16	1.49231645	34.83077	-12.7195	0.1692011	164.3622	136.3939	-5.074	0.001	30.7195	0	1	1	0	-1.96342898
1229	2015	26	14.5	2015/1/26 14:30	1.523404777	1	12.5	-0.991444861	-0.130526192	1.496243662	34.67648	-12.71627	0.1706093	185.5065	157.7458	-4.967	0.001	30.71627	0	1	1	0	1.523404777
1230	2015	26	15	2015/1/26 15:00	0.244078558	2	13	-0.965925826	-0.258819045	1.534342962	33.38539	-12.64792	0.1725739	178.1798	152.8012	-4.866	0.001	30.64792	0	1	1	0	0.244078558
1231	2015	26	15.5	2015/1/26 15:30	1.549552109	1	13.5	-0.923879533	-0.382683432	1.605765614	33.55902	-12.05611	0.1774624	190.2978	156.653	-4.763	0.001	30.05611	0	1	1	0	1.549552109
1232	2015	26	16	2015/1/26 16:00	3.687418871	1	14	-0.866025404	-0.5	1.596752429	34.64042	-11.92305	0.178752	165.1918	132.1355	-4.652	0.001	29.92305	0	1	1	0	3.687418871
1233	2015	26	16.5	2015/1/26 16:30	-1.089856358	0	14.5	-0.79335334	-0.608761429	1.625945142	35.04052	-11.62308	0.1827071	155.2157	124.529	-4.534	0.001	29.62308	0	1	1	0	-1.089856358
1234	2015	26	17	2015/1/26 17:00	-1.22590784	0	15	-0.707106781	-0.707106781	1.536456053	38.30218	-11.68616	0.1804046	124.9189	98.9617	-4.418	0.001	29.68616	0	1	1	0	-1.22590784
1235	2015	26	17.5	2015/1/26 17:30	-1.124578731	0	15.5	-0.608761429	-0.79335334	1.431055277	41.43084	-11.92137	0.1736727	96.79034	76.84155	-4.311	0.001	29.92137	0	1	1	0	-1.124578731
1236	2015	26	18	2015/1/26 18:00	-0.239241515	2	16	-0.5	-0.866025404	1.344794986	43.96988	-12.14161	0.1722854	62.52278	51.94707	-4.222	0.001	30.14161	0	1	1	0	-0.239241515
1237	2015	26	18.5	2015/1/26 18:30	NA	NA	16.5	-0.382683432	-0.923879533	0.713762185	70.83937	-11.8994946	0.190944167	36.4802309	46.18369251	-4.125187262	0.001	29.8994946	0	1	1	0	NA
1238	2015	26	19	2015/1/26 19:00	NA	NA	17	-0.258819045	-0.965925826	0.748879256	69.25087	-11.96141287	0.192989169	2.896837342	38.12036922	-4.049279638	0.001	29.96141287	0	1	1	0	NA
1239	2015	26	19.5	2015/1/26 19:30	NA	NA	17.5	-0.130526192	-0.991444861	0.748350965	69.24553	-11.97226779	0.338808025	3.174517333	-3.4161825	-3.98835899	0.001	29.97226779	0	1	0	1	NA
1240	2015	26	20	2015/1/26 20:00	NA	NA	18	-1.84E-16	-1	0.946500288	60.80828	-12.06518941	0.342838334	-0.833205133	-8.909691	-3.944824299	0.001	30.06518941	0	1	0	1	NA
1241	2015	26	20.5	2015/1/26 20:30	NA	NA	18.5	0.130526192	-0.991444861	1.290183963	46.1054	-12.17362131	0.347739	-1.748584667	-8.736809667	-3.921074549	0.001	30.17362131	0	1	0	1	NA
1242	2015	26	21	2015/1/26 21:00	NA	NA	19	0.258819045	-0.965925826	1.400385909	40.90963	-12.29768606	0.353402787	-0.7937159	-8.811406333	-3.919508721	0.001	30.29768606	0	1	0	1	NA
1243	2015	26	21.5	2015/1/26 21:30	NA	NA	19.5	0.382683432	-0.923879533	1.437846009	38.63501	-12.43757528	0.359705431	-0.353495433	-8.641084	-3.942525798	0.001	30.43757528	0	1	0	1	NA
1244	2015	26	22	2015/1/26 22:00	NA	NA	20	0.5	-0.866025404	1.453824273	37.16035	-12.59351957	0.366507993	-0.371167	-7.686160667	-3.992493853	0.001	30.59351957	0	1	0	1	NA
1245	2015	26	22.5	2015/1/26 22:30	NA	NA	20.5	0.608761429	-0.79335334	1.510692881	33.78319	-12.76495541	0.37367122	-0.155393487	-7.535141667	-4.069926344	0.001	30.76495541	0	1	0	1	NA
1246	2015	26	23	2015/1/26 23:00	NA	NA	21	0.707106781	-0.707106781	1.527035825	32.04745	-12.95005104	0.381064839	-0.11757417	-7.436128333	-4.172462077	0.001	30.95005104	0	1	0	1	NA
1247	2015	26	23.5	2015/1/26 23:30	NA	NA	21.5	0.79335334	-0.608761429	1.540116669	30.35303	-13.14686382	0.388553151	-0.156402733	-6.544655	-4.297492579	0.001	31.14686382	0	1	0	1	NA
1248	2015	27	0	2015/1/27 0:00	NA	NA	22	0.866025404	-0.5	1.542089868	29.0732	-13.35343264	0.395996323	-0.3835787	-5.543188333	-4.442409374	0.001	31.35343264	0	1	0	1	NA
1249	2015	27	0.5	2015/1/27 0:30	NA	NA	22.5	0.923879533	-0.382683432	1.572352337	26.39737	-13.56776033	0.403253371	-0.551267367	-5.306864333	-4.604603987	0.001	31.56776033	0	1	0	1	NA
1250	2015	27	1	2015/1/27 1:00	NA	NA	23	0.965925826	-0.258819045	1.535185893	26.82441	-13.78779634	0.410185165	-0.543182867	-5.71387	-4.781467943	0.001	31.78779634	0	1	0	1	NA
1251	2015	27	1.5	2015/1/27 1:30	NA	NA	23.5	0.991444861	-0.130526192	1.524410879	25.98608	-14.01142055	0.416657395	-0.718420267	-6.212746667	-4.970392769	0.001	32.01142055	0	1	0	1	NA
1252	2015	27	2	2015/1/27 2:00	NA	NA	0	1	0	1.516554297	24.98616	-14.23642822	0.422543469	-0.182581367	-6.841332	-5.168769988	0.001	32.23642822	0	1	0	1	NA
1253	2015	27	2.5	2015/1/27 2:30	NA	NA	0.5	0.991444861	0.130526192	1.493375234	24.74976	-14.46051635	0.42772726	0.069150097	-6.759425667	-5.373991126	0.001	32.46051635	0	1	0	1	NA
1254	2015	27	3	2015/1/27 3:00	NA	NA	1	0.965925826	0.258819045	1.47374899	24.36649	-14.68127179	0.432105692	-0.358925733	-6.740742333	-5.583447708	0.001	32.68127179	0	1	0	1	NA
1255	2015	27	3.5	2015/1/27 3:30	NA	NA	1.5	0.923879533	0.382683432	1.442748504	24.62328	-14.89616114	0.435591089	0.151715767	-6.75271	-5.79453126	0.001	32.89616114	0	1	0	1	NA
1256	2015	27	4	2015/1/27 4:00	NA	NA	2	0.866025404	0.5	1.378589876	26.72698	-15.10252279	0.438113269	0.104078903	-4.356168667	-6.004633307	0.001	33.10252279	0	1	0	1	NA
1257	2015	27	4.5	2015/1/27 4:30	NA	NA	2.5	0.79335334	0.608761429	1.291640676	30.22231	-15.29756114	0.439621335	-0.3885827	-3.922328333	-6.211145373	0.001	33.29756114	0	1	0	1	NA
1258	2015	27	5	2015/1/27 5:00	NA	NA	3	0.707106781	0.707106781	1.226673834	32.72331	-15.47834307	0.440085136	-0.972137933	-4.354041667	-6.411458984	0.001	33.47834307	0	1	0	1	NA
1259	2015	27	5.5	2015/1/27 5:30	NA	NA	3.5	0.608761429	0.79335334	0.560963604	68.81029	-15.64179681	0.439496375	-0.8437526	-4.376234	-6.602965665	0.001	33.64179681	0	1	0	1	NA
1260	2015	27	6	2015/1/27 6:00	NA	NA	4	0.5	0.866025404	0.525770315	70.41479	-15.78471316	0.437869338	-0.769526833	-4.103943	-6.783056941	0.001	33.78471316	0	1	0	1	NA
1261	2015	27	6.5	2015/1/27 6:30	NA	NA	4.5	0.382683432	0.923879533	0.562655961	68.0214	-15.90374906	0.435241248	-1.230494	-4.158655667	-6.949124338	0.001	33.90374906	0	1	0	1	NA
1262	2015	27	7	2015/1/27 7:00	NA	NA	5	0.258819045	0.965925826	0.573427067	67.15728	-15.99543343	0.431672212	-0.9905964	-5.000668667	-7.098559381	0.001	33.99543343	0	1	0	1	NA
1263	2015	27	7.5	2015/1/27 7:30	NA	NA	5.5	0.130526192	0.991444861	0.636662379	63.34887	-16.05617528	0.427244786	-0.9794083	-5.053131	-7.228753594	0.001	34.05617528	0	1	0	1	NA
1264	2015	27	8	2015/1/27 8:00	NA	NA	6	6.12E-17	1	0.680380066	60.7461	-16.08227378	0.422063154	-1.093394	-5.069918333	-7.337098503	0.001	34.08227378	0	1	0	1	NA
1265	2015	27	8.5	2015/1/27 8:30	NA	NA	6.5	-0.130526192	0.991444861	0.685830685	60.47141	-16.0703126	0.416247735	-0.888677033	-4.879120333	-7.421172151	0.001	34.0703126	0	1	0	1	NA
1266	2015	27	9	2015/1/27 9:00	NA	NA	7	-0.258819045	0.965925826	0.739209293	57.57029	-16.02123599	0.409889027	-1.196331667	-3.918360667	-7.480720848	0.001	34.02123599	0	1	0	1	NA
1267	2015	27	9.5	2015/1/27 9:30	NA	NA	7.5	-0.382683432	0.923879533	0.766279598	56.32011	-15.93878673	0.403063063	-0.673827267	-4.233980667	-7.516889788	0.001	33.93878673	0	1	0	1	NA
1268	2015	27	10	2015/1/27 10:00	NA	NA	8	-0.5	0.866025404	0.75771189	56.97315	-15.89329735	0.253112978	-10.11130842	-5.938998643	-7.530847479	0.001	33.89329735	0	1	1	0	NA
1269	2015	27	10.5	2015/1/27 10:30	NA	NA	8.5	-0.608761429	0.79335334	0.812449897	54.39596	-15.75528044	0.24563611	45.9075251	6.217827262	-7.523762428	0.001	33.75528044	0	1	1	0	NA
1270	2015	27	11	2015/1/27 11:00	NA	NA	9	-0.707106781	0.707106781	0.855079416	52.64326	-15.59501512	0.237997894	24.48230545	24.06460135	-7.496803143	0.001	33.59501512	0	1	1	0	NA
1271	2015	27	11.5	2015/1/27 11:30	NA	NA	9.5	-0.79335334	0.608761429	0.848844927	53.68657	-15.41618598	0.230318062	39.51031871	18.81246639	-7.451138132	0.001	33.41618598	0	1	1	0	NA
1272	2015	27	12	2015/1/27 12:00	NA	NA	10	-0.866025404	0.5	0.839228195	53.60552	-15.57331	0.1463846	147.167	143.7775	-7.273	0.001	33.57331	0	1	1	0	NA
1273	2015	27	12.5	2015/1/27 12:30	NA	NA	10.5	-0.923879533	0.382683432	0.69352486	62.90115	-15.17956	0.151445	186.0022	187.9219	-7.289	0.001	33.17956	0	1	1	0	NA
1274	2015	27	13	2015/1/27 13:00	NA	NA	11	-0.965925826	0.258819045	0.710674648	60.91968	-15.51005	0.1467381	210.7283	217.899	-7.256	0.001	33.51005	0	1	1	0	NA
1275	2015	27	13.5	2015/1/27 13:30	NA	NA	11.5	-0.991444861	0.130526192	0.864240002	54.74733	-14.92282	0.1547219	237.2061	234.8202	-7.17	0.001	32.92282	0	1	1	0	NA
1276	2015	27	14	2015/1/27 14:00	NA	NA	12	-1	1.22E-16	0.913923591	52.19387	-14.91075	0.1539087	256.8234	233.4771	-7.048	0.001	32.91075	0	1	1	0	NA
1277	2015	27	14.5	2015/1/27 14:30	-40.93457378	1	12.5	-0.991444861	-0.130526192	0.892710754	52.75384	-15.05131	0.149276	271.2584	252.4336	-6.9	0.001	33.05131	0	1	1	0	NA
1278	2015	27	15	2015/1/27 15:00	19.05489877	2	13	-0.965925826	-0.258819045	0.933490083	53.74467	-14.25783	0.1559813	271.7574	257.1861	-6.741	0.001	32.25783	0	1	1	0	NA
1279	2015	27	15.5	2015/1/27 15:30	41.89984058	2	13.5	-0.923879533	-0.382683432	1.076888069	50.79111	-13.27403	0.1603238	261.5868	250.1098	-6.563	0.001	31.27403	0	1	1	0	NA
1280	2015	27	16	2015/1/27 16:00	1.27242503	2	14	-0.866025404	-0.5	1.085415442	50.79613	-13.17652	0.1524659	240.7551	237.6438	-6.364	0.001	31.17652	0	1	1	0	1.27242503
1281	2015	27	16.5	2015/1/27 16:30	-2.842522649	0	14.5	-0.79335334	-0.608761429	0.867451413	59.70751	-13.47346	0.1474868	215.6013	225.0727	-6.16	0.001	31.47346	0	1	1	0	-2.842522649
1282	2015	27	17	2015/1/27 17:00	-4.182943483	0	15	-0.707106781	-0.707106781	0.79330006	62.02056	-13.84107	0.1444626	185.2295	203.5386	-5.968	0.001	31.84107	0	1	1	0	-4.182943483
1283	2015	27	17.5	2015/1/27 17:30	-2.809826577	1	15.5	-0.608761429	-0.79335334	0.690309944	67.44727	-13.65737	0.1463933	149.8644	170.2332	-5.806	0.001	31.65737	0	1	1	0	-2.809826577
1284	2015	27	18	2015/1/27 18:00	-0.0522	0	16	-0.5	-0.866025404	0.687591392	68.77682	-13.19742	0.1488284	112.0411	130.7594	-5.682	0.001	31.19742	0	1	1	0	-0.0522
1285	2015	27	18.5	2015/1/27 18:30	-3.414133944	1	16.5	-0.382683432	-0.923879533	0.714813232	66.65508	-13.52555	0.1473646	73.8692	94.03978	-5.605	0.001	31.52555	0	1	1	0	-3.414133944
1286	2015	27	19	2015/1/27 19:00	0.957334919	1	17	-0.258819045	-0.965925826	0.727563548	65.01019	-13.89582	0.1454356	37.09377	50.96216	-5.575	0.001	31.89582	0	1	1	0	0.957334919
1287	2015	27	19.5	2015/1/27 19:30	3.889169693	1	17.5	-0.130526192	-0.991444861	0.713122254	63.30735	-14.71245	0.1409341	3.501157	-2.704981	-5.585	0.001	32.71245	0	1	0	1	3.889169693
1288	2015	27	20	2015/1/27 20:00	NA	NA	18	-1.84E-16	-1	0.744202123	63.7196	-14.06079273	0.322600371	0.01870441	-9.012746667	-5.388131077	0.001	32.06079273	0	1	0	1	NA
1289	2015	27	20.5	2015/1/27 20:30	NA	NA	18.5	0.130526192	-0.991444861	0.769091299	61.71139	-14.31460048	0.326179002	-0.761930033	-8.982521333	-5.338374692	0.001	32.31460048	0	1	0	1	NA
1290	2015	27	21	2015/1/27 21:00	NA	NA	19	0.258819045	-0.965925826	0.77232216	60.65482	-14.59255161	0.330468013	-1.266689133	-8.283308333	-5.309998772	0.001	32.59255161	0	1	0	1	NA
1291	2015	27	21.5	2015/1/27 21:30	NA	NA	19.5	0.382683432	-0.923879533	0.764205455	60.09109	-14.89098855	0.335385136	-0.453209867	-7.590913	-5.304772855	0.001	32.89098855	0	1	0	1	NA
1292	2015	27	22	2015/1/27 22:00	NA	NA	20	0.5	-0.866025404	0.787154617	57.79855	-15.2063065	0.340833225	-0.3428831	-7.522796	-5.32446648	0.001	33.2063065	0	1	0	1	NA
1293	2015	27	22.5	2015/1/27 22:30	NA	NA	20.5	0.608761429	-0.79335334	0.876345551	51.70892	-15.53493629	0.346702674	-0.785669533	-7.598065	-5.370849185	0.001	33.53493629	0	1	0	1	NA
1294	2015	27	23	2015/1/27 23:00	NA	NA	21	0.707106781	-0.707106781	0.930619054	47.24309	-15.87332657	0.352874038	-1.322634333	-5.389293667	-5.44569051	0.001	33.87332657	0	1	0	1	NA
1295	2015	27	23.5	2015/1/27 23:30	NA	NA	21.5	0.79335334	-0.608761429	0.999777011	41.65614	-16.21801999	0.359220092	-0.629687267	-4.849533667	-5.549931156	0.001	34.21801999	0	1	0	1	NA
1296	2015	28	0	2015/1/28 0:00	NA	NA	22	0.866025404	-0.5	0.987427542	40.66113	-16.56591794	0.365606542	0.121361343	-4.647701333	-5.681196486	0.001	34.56591794	0	1	0	1	NA
1297	2015	28	0.5	2015/1/28 0:30	NA	NA	22.5	0.923879533	-0.382683432	0.997213054	38.28214	-16.91397997	0.371897213	-0.398743	-3.750940667	-5.836283022	0.001	34.91397997	0	1	0	1	NA
1298	2015	28	1	2015/1/28 1:00	NA	NA	23	0.965925826	-0.258819045	0.999699709	36.28903	-17.25911229	0.377957781	-0.890226067	-2.891803333	-6.011987292	0.001	35.25911229	0	1	0	1	NA
1299	2015	28	1.5	2015/1/28 1:30	NA	NA	23.5	0.991444861	-0.130526192	0.923607875	39.41447	-17.59815153	0.383658747	-0.967700667	-1.3200202	-6.205105819	0.001	35.59815153	0	1	0	1	NA
1300	2015	28	2	2015/1/28 2:00	NA	NA	0	1	0	0.642501254	56.65049	-17.9278497	0.388878323	-0.312309133	-0.9266462	-6.41243513	0.001	35.9278497	0	1	0	1	NA
1301	2015	28	2.5	2015/1/28 2:30	NA	NA	0.5	0.991444861	0.130526192	0.529794377	63.27083	-18.24486056	0.393505192	-0.441920033	-1.603142667	-6.630771748	0.001	36.24486056	0	1	0	1	NA
1302	2015	28	3	2015/1/28 3:00	NA	NA	1	0.965925826	0.258819045	0.541823205	61.45337	-18.54572768	0.397441085	-0.278831267	-1.428852833	-6.856912199	0.001	36.54572768	0	1	0	1	NA
1303	2015	28	3.5	2015/1/28 3:30	NA	NA	1.5	0.923879533	0.382683432	0.510202498	62.81318	-18.82687443	0.400603134	-0.535028567	-1.485709	-7.087653007	0.001	36.82687443	0	1	0	1	NA
1304	2015	28	4	2015/1/28 4:00	NA	NA	2	0.866025404	0.5	0.502835585	62.52532	-19.08459595	0.402925965	-0.573980767	-2.199650333	-7.319790699	0.001	37.08459595	0	1	0	1	NA
1305	2015	28	4.5	2015/1/28 4:30	NA	NA	2.5	0.79335334	0.608761429	0.570275995	56.64296	-19.31505339	0.404363487	-0.6357552	-1.1997885	-7.550121799	0.001	37.31505339	0	1	0	1	NA
1306	2015	28	5	2015/1/28 5:00	NA	NA	3	0.707106781	0.707106781	0.610714081	52.75936	-19.51427037	0.404890358	-0.4957686	-1.191947333	-7.775442832	0.001	37.51427037	0	1	0	1	NA
1307	2015	28	5.5	2015/1/28 5:30	NA	NA	3.5	0.608761429	0.79335334	0.628143472	50.71454	-19.67813188	0.404503088	-0.5450765	-0.908869	-7.992550323	0.001	37.67813188	0	1	0	1	NA
1308	2015	28	6	2015/1/28 6:00	NA	NA	4	0.5	0.866025404	0.617606782	51.01466	-19.80238546	0.403220773	-0.633933867	-2.124538	-8.198240797	0.001	37.80238546	0	1	0	1	NA
1309	2015	28	6.5	2015/1/28 6:30	NA	NA	4.5	0.382683432	0.923879533	0.622171498	50.30655	-19.88264479	0.401085441	-0.561368467	-1.373157	-8.389310779	0.001	37.88264479	0	1	0	1	NA
1310	2015	28	7	2015/1/28 7:00	NA	NA	5	0.258819045	0.965925826	0.639855822	48.75253	-19.91439556	0.398162007	-0.651399	-1.832929667	-8.562556794	0.001	37.91439556	0	1	0	1	NA
1311	2015	28	7.5	2015/1/28 7:30	NA	NA	5.5	0.130526192	0.991444861	0.662999794	46.99775	-19.89300352	0.394537836	-0.869607233	-0.732700833	-8.714775368	0.001	37.89300352	0	1	0	1	NA
1312	2015	28	8	2015/1/28 8:00	NA	NA	6	6.12E-17	1	0.722077054	42.67207	-19.81372459	0.390321918	-1.0278376	-2.697583333	-8.842763024	0.001	37.81372459	0	1	0	1	NA
1313	2015	28	8.5	2015/1/28 8:30	NA	NA	6.5	-0.130526192	0.991444861	0.767932653	39.77998	-19.67171684	0.385643681	-0.507102633	-0.721159633	-8.94331629	0.001	37.67171684	0	1	0	1	NA
1314	2015	28	9	2015/1/28 9:00	NA	NA	7	-0.258819045	0.965925826	0.794810632	38.79689	-19.46205417	0.380651444	-0.683616533	-0.3580125	-9.013231688	0.001	37.46205417	0	1	0	1	NA
1315	2015	28	9.5	2015/1/28 9:30	NA	NA	7.5	-0.382683432	0.923879533	0.839619948	36.89393	-19.18246372	0.375485066	-0.491107	2.583519	-9.050290402	0.001	37.18246372	0	1	0	1	NA
1316	2015	28	10	2015/1/28 10:00	NA	NA	8	-0.5	0.866025404	0.878949951	35.48592	-18.90810408	0.227450062	1.659223994	16.49867248	-9.056212244	0.001	36.90810408	0	1	1	0	NA
1317	2015	28	10.5	2015/1/28 10:30	NA	NA	8.5	-0.608761429	0.79335334	0.925403837	34.32678	-18.51703623	0.222080663	49.91400716	18.58754664	-9.033701682	0.001	36.51703623	0	1	1	0	NA
1318	2015	28	11	2015/1/28 11:00	NA	NA	9	-0.707106781	0.707106781	1.233924853	33.82728	-15.2097	0.09518684	28.26128	31.0268	-8.985463185	0.001	33.2097	0	1	1	0	NA
1319	2015	28	11.5	2015/1/28 11:30	NA	NA	9.5	-0.79335334	0.608761429	0.980302542	35.1302	-17.70074	0.1202301	55.92968	60.27547	-8.914201222	0.001	35.70074	0	1	1	0	NA
1320	2015	28	12	2015/1/28 12:00	NA	NA	10	-0.866025404	0.5	1.00740649	36.0766	-17.20792	0.1255418	84.24686	92.11072	-8.822620262	0.001	35.20792	0	1	1	0	NA
1321	2015	28	12.5	2015/1/28 12:30	NA	NA	10.5	-0.923879533	0.382683432	0.992425022	36.8727	-17.23676	0.1250038	129.6694	139.7346	-8.63	0.001	35.23676	0	1	1	0	NA
1322	2015	28	13	2015/1/28 13:00	NA	NA	11	-0.965925826	0.258819045	1.017716751	38.26245	-16.67731	0.131446	176.4092	187.4097	-8.59	0.001	34.67731	0	1	1	0	NA
1323	2015	28	13.5	2015/1/28 13:30	NA	NA	11.5	-0.991444861	0.130526192	1.059143326	39.94749	-15.87522	0.1414391	210.2417	212.5345	-8.49	0.001	33.87522	0	1	1	0	NA
1324	2015	28	14	2015/1/28 14:00	NA	NA	12	-1	1.22E-16	1.053090771	42.70098	-15.3832	0.1478102	210.4776	195.3275	-8.36	0.001	33.3832	0	1	1	0	NA
1325	2015	28	14.5	2015/1/28 14:30	NA	NA	12.5	-0.991444861	-0.130526192	0.412214951	77.89089	-15.21128	0.1497137	231.4213	212.3861	-8.2	0.001	33.21128	0	1	1	0	NA
1326	2015	28	15	2015/1/28 15:00	NA	NA	13	-0.965925826	-0.258819045	0.438183893	77.89404	-14.4748	0.1585753	201.7612	181.9155	-8.02	0.001	32.4748	0	1	1	0	NA
1327	2015	28	15.5	2015/1/28 15:30	33.00904257	2	13.5	-0.923879533	-0.382683432	0.48617209	74.72792	-14.83537	0.149435	151.5143	131.4069	-7.826	0.001	32.83537	0	1	1	0	NA
1328	2015	28	16	2015/1/28 16:00	26.11506083	2	14	-0.866025404	-0.5	0.600118453	69.54265	-14.54708	0.1494213	169.3837	154.4219	-7.648	0.001	32.54708	0	1	1	0	NA
1329	2015	28	16.5	2015/1/28 16:30	42.74387608	2	14.5	-0.79335334	-0.608761429	0.726898207	64.23957	-14.17085	0.1479487	185.3616	174.3377	-7.502	0.001	32.17085	0	1	1	0	NA
1330	2015	28	17	2015/1/28 17:00	-29.83302036	1	15	-0.707106781	-0.707106781	0.815727841	59.75728	-14.20464	0.1422658	164.5634	156.9723	-7.366	0.001	32.20464	0	1	1	0	NA
1331	2015	28	17.5	2015/1/28 17:30	-14.9728192	1	15.5	-0.608761429	-0.79335334	0.902613051	55.35754	-14.2354	0.1388372	121.2314	113.0245	-7.235	0.001	32.2354	0	1	1	0	-14.9728192
1332	2015	28	18	2015/1/28 18:00	-4.074715176	1	16	-0.5	-0.866025404	0.942465722	51.83877	-14.62971	0.1353548	96.68951	94.60251	-7.122	0.001	32.62971	0	1	1	0	-4.074715176
1333	2015	28	18.5	2015/1/28 18:30	-0.574036006	1	16.5	-0.382683432	-0.923879533	0.935836914	49.7458	-15.22576	0.1308282	60.19021	59.279	-7.045	0.001	33.22576	0	1	1	0	-0.574036006
1334	2015	28	19	2015/1/28 19:00	NA	NA	17	-0.258819045	-0.965925826	0.88803772	49.26801	-15.965	0.1251147	24.22863	18.46037	-6.889723549	0.001	33.965	0	1	1	0	NA
1335	2015	28	19.5	2015/1/28 19:30	NA	NA	17.5	-0.130526192	-0.991444861	0.970555372	49.02253	-14.96011983	0.309212479	4.994604333	-1.474774333	-6.806916706	0.001	32.96011983	0	1	0	1	NA
1336	2015	28	20	2015/1/28 20:00	NA	NA	18	-1.84E-16	-1	0.953018017	48.64347	-15.26776386	0.311389984	-0.6122818	-6.909993333	-6.746583245	0.001	33.26776386	0	1	0	1	NA
1337	2015	28	20.5	2015/1/28 20:30	NA	NA	18.5	0.130526192	-0.991444861	0.941332888	47.7887	-15.61277891	0.314245216	-1.326902667	-4.029310667	-6.711633168	0.001	33.61277891	0	1	0	1	NA
1338	2015	28	21	2015/1/28 21:00	NA	NA	19	0.258819045	-0.965925826	0.923331772	47.1331	-15.99173774	0.317702443	-0.685756967	-2.289747333	-6.704976481	0.001	33.99173774	0	1	0	1	NA
1339	2015	28	21.5	2015/1/28 21:30	NA	NA	19.5	0.382683432	-0.923879533	0.909621279	46.0912	-16.40128219	0.321668907	-1.009510233	-5.028103667	-6.729523186	0.001	34.40128219	0	1	0	1	NA
1340	2015	28	22	2015/1/28 22:00	NA	NA	20	0.5	-0.866025404	0.884885728	45.58498	-16.83810689	0.326036974	-0.745644533	-6.033796333	-6.788183289	0.001	34.83810689	0	1	0	1	NA
1341	2015	28	22.5	2015/1/28 22:30	NA	NA	20.5	0.608761429	-0.79335334	0.858469521	45.10412	-17.29892766	0.330686762	-1.049400833	-8.529716	-6.883824009	0.001	35.29892766	0	1	0	1	NA
1342	2015	28	23	2015/1/28 23:00	NA	NA	21	0.707106781	-0.707106781	0.818966642	45.44011	-17.77961194	0.335501287	-1.0622797	-9.501701333	-7.016745543	0.001	35.77961194	0	1	0	1	NA
1343	2015	28	23.5	2015/1/28 23:30	NA	NA	21.5	0.79335334	-0.608761429	0.78691524	45.30558	-18.27468426	0.340376266	-1.322117667	-9.178300667	-7.183269202	0.001	36.27468426	0	1	0	1	NA
1344	2015	29	0	2015/1/29 0:00	NA	NA	22	0.866025404	-0.5	0.751962786	45.42013	-18.7785353	0.34520498	-1.596872	-8.802396	-7.379374027	0.001	36.7785353	0	1	0	1	NA
1345	2015	29	0.5	2015/1/29 0:30	NA	NA	22.5	0.923879533	-0.382683432	0.713910722	45.86137	-19.28551956	0.349879559	-1.237058333	-8.338922667	-7.601039058	0.001	37.28551956	0	1	0	1	NA
1346	2015	29	1	2015/1/29 1:00	NA	NA	23	0.965925826	-0.258819045	0.678150077	46.27092	-19.78993825	0.354293986	-0.653940467	-7.801793333	-7.844243337	0.001	37.78993825	0	1	0	1	NA
1347	2015	29	1.5	2015/1/29 1:30	NA	NA	23.5	0.991444861	-0.130526192	0.490309659	59.43537	-20.28602296	0.358347069	-0.3117288	-7.357782	-8.104965905	0.001	38.28602296	0	1	0	1	NA
1348	2015	29	2	2015/1/29 2:00	NA	NA	0	1	0	0.488269773	57.86174	-20.76792068	0.361945325	-0.021039923	-6.993965667	-8.379185803	0.001	38.76792068	0	1	0	1	NA
1349	2015	29	2.5	2015/1/29 2:30	NA	NA	0.5	0.991444861	0.130526192	0.490652727	55.89964	-21.22968015	0.365005745	-0.330168967	-6.186281333	-8.662882071	0.001	39.22968015	0	1	0	1	NA
1350	2015	29	3	2015/1/29 3:00	NA	NA	1	0.965925826	0.258819045	0.499464199	53.34564	-21.66523991	0.367458366	-0.210260833	-6.17927	-8.95203375	0.001	39.66523991	0	1	0	1	NA
1351	2015	29	3.5	2015/1/29 3:30	NA	NA	1.5	0.923879533	0.382683432	0.491243649	52.44207	-22.06841831	0.369248626	-0.471239133	-6.144380667	-9.242619882	0.001	40.06841831	0	1	0	1	NA
1352	2015	29	4	2015/1/29 4:00	NA	NA	2	0.866025404	0.5	0.488539292	51.14338	-22.43290547	0.370339457	-0.454252267	-6.184638	-9.530619507	0.001	40.43290547	0	1	0	1	NA
1353	2015	29	4.5	2015/1/29 4:30	NA	NA	2.5	0.79335334	0.608761429	0.499012761	48.65151	-22.7522575	0.370713076	-0.490274953	-6.160652333	-9.812011667	0.001	40.7522575	0	1	0	1	NA
1354	2015	29	5	2015/1/29 5:00	NA	NA	3	0.707106781	0.707106781	0.479101714	49.50389	-23.01989303	0.370372446	0.7767779	-5.684504667	-10.0827754	0.001	41.01989303	0	1	0	1	NA
1355	2015	29	5.5	2015/1/29 5:30	NA	NA	3.5	0.608761429	0.79335334	0.466807965	49.8666	-23.22909199	0.369342385	-0.53688819	-3.474162333	-10.33888975	0.001	41.22909199	0	1	0	1	NA
1356	2015	29	6	2015/1/29 6:00	NA	NA	4	0.5	0.866025404	0.483597352	47.38683	-23.3729969	0.367670293	-0.6899384	-3.483599333	-10.57633376	0.001	41.3729969	0	1	0	1	NA
1357	2015	29	6.5	2015/1/29 6:30	NA	NA	4.5	0.382683432	0.923879533	0.522332597	42.80496	-23.44461644	0.365426507	-0.689018467	-3.508805	-10.79108647	0.001	41.44461644	0	1	0	1	NA
1358	2015	29	7	2015/1/29 7:00	NA	NA	5	0.258819045	0.965925826	0.541648381	40.73147	-23.43683126	0.362704248	-1.111948667	-3.053661667	-10.97912691	0.001	41.43683126	0	1	0	1	NA
1359	2015	29	7.5	2015/1/29 7:30	NA	NA	5.5	0.130526192	0.991444861	0.563113844	38.90426	-23.34240208	0.359619187	-1.0325851	-1.378906767	-11.13643414	0.001	41.34240208	0	1	0	1	NA
1360	2015	29	8	2015/1/29 8:00	NA	NA	6	6.12E-17	1	0.588502159	37.22225	-23.15397982	0.35630862	-1.402305667	-2.153613667	-11.25898718	0.001	41.15397982	0	1	0	1	NA
1361	2015	29	8.5	2015/1/29 8:30	NA	NA	6.5	-0.130526192	0.991444861	0.625249254	35.01417	-22.86411751	0.352930281	-1.247987	-1.847273333	-11.34276509	0.001	40.86411751	0	1	0	1	NA
1362	2015	29	9	2015/1/29 9:00	NA	NA	7	-0.258819045	0.965925826	0.653768758	34.42345	-22.46646498	0.3496494	-0.662771067	-1.4125947	-11.38411184	0.001	40.46646498	0	1	0	1	NA
1363	2015	29	9.5	2015/1/29 9:30	NA	NA	7.5	-0.382683432	0.923879533	0.681674204	34.59061	-21.96833168	0.346515749	-0.6523663	0.8562479	-11.38361381	0.001	39.96833168	0	1	0	1	NA
1364	2015	29	10	2015/1/29 10:00	NA	NA	8	-0.5	0.866025404	0.717527573	34.22686	-21.45242627	0.20076125	1.810879492	18.36647068	-11.34459441	0.001	39.45242627	0	1	1	0	NA
1365	2015	29	10.5	2015/1/29 10:30	NA	NA	8.5	-0.608761429	0.79335334	0.75821243	34.37043	-20.80178506	0.197870603	51.21558169	32.28718038	-11.27042267	0.001	38.80178506	0	1	1	0	NA
1366	2015	29	11	2015/1/29 11:00	NA	NA	9	-0.707106781	0.707106781	0.702061903	35.47401	-21.48236	0.08363746	38.19267	39.1078	-11.16446762	0.001	39.48236	0	1	1	0	NA
1367	2015	29	11.5	2015/1/29 11:30	NA	NA	9.5	-0.79335334	0.608761429	0.696042881	36.58528	-21.38322	0.08422561	64.78811	63.11194	-11.03009829	0.001	39.38322	0	1	1	0	NA
1368	2015	29	12	2015/1/29 12:00	NA	NA	10	-0.866025404	0.5	0.759245107	37.98476	-20.13948	0.09517165	86.75187	85.23208	-10.87068371	0.001	38.13948	0	1	1	0	NA
1369	2015	29	12.5	2015/1/29 12:30	NA	NA	10.5	-0.923879533	0.382683432	0.842508475	40.30578	-18.49832	0.1110381	149.256	145.9367	-10.53	0.001	36.49832	0	1	1	0	NA
1370	2015	29	13	2015/1/29 13:00	NA	NA	11	-0.965925826	0.258819045	0.629169845	59.13547	-17.48191	0.1222438	179.8951	183.2712	-10.48	0.001	35.48191	0	1	1	0	NA
1371	2015	29	13.5	2015/1/29 13:30	NA	NA	11.5	-0.991444861	0.130526192	0.667416252	61.07849	-16.20984	0.1369964	202.347	208.8602	-10.34	0.001	34.20984	0	1	1	0	NA
1372	2015	29	14	2015/1/29 14:00	NA	NA	12	-1	1.22E-16	0.72918264	59.7751	-15.54779	0.1456411	233.8799	237.5383	-10.14	0.001	33.54779	0	1	1	0	NA
1373	2015	29	14.5	2015/1/29 14:30	NA	NA	12.5	-0.991444861	-0.130526192	0.696147853	62.58393	-15.23637	0.1494947	248.4858	241.6286	-9.9	0.001	33.23637	0	1	1	0	NA
1374	2015	29	15	2015/1/29 15:00	NA	NA	13	-0.965925826	-0.258819045	0.665798061	66.42	-14.47161	0.1580093	252.8034	247.981	-9.64	0.001	32.47161	0	1	1	0	NA
1375	2015	29	15.5	2015/1/29 15:30	NA	NA	13.5	-0.923879533	-0.382683432	0.706174098	65.35663	-14.13683	0.1524771	245.6219	246.6348	-9.36	0.001	32.13683	0	1	1	0	NA
1376	2015	29	16	2015/1/29 16:00	NA	NA	14	-0.866025404	-0.5	0.77638757	62.71527	-13.87855	0.144174	228.4179	237.0424	-9.08	0.001	31.87855	0	1	1	0	NA
1377	2015	29	16.5	2015/1/29 16:30	NA	NA	14.5	-0.79335334	-0.608761429	0.880722251	58.19393	-13.73732	0.1392548	206.0489	219.8181	-8.82	0.001	31.73732	0	1	1	0	NA
1378	2015	29	17	2015/1/29 17:00	NA	NA	15	-0.707106781	-0.707106781	0.92736905	55.34991	-13.90976	0.1365812	178.0183	195.7905	-8.57	0.001	31.90976	0	1	1	0	NA
1379	2015	29	17.5	2015/1/29 17:30	NA	NA	15.5	-0.608761429	-0.79335334	0.931568313	55.29209	-13.87065	0.1351621	143.9561	161.05	-8.35	0.001	31.87065	0	1	1	0	NA
1380	2015	29	18	2015/1/29 18:00	NA	NA	16	-0.5	-0.866025404	0.926171356	54.15777	-14.24453	0.1319233	109.2509	125.123	-8.18	0.001	32.24453	0	1	1	0	NA
1381	2015	29	18.5	2015/1/29 18:30	NA	NA	16.5	-0.382683432	-0.923879533	0.890467113	54.43123	-14.64684	0.1291858	73.06368	84.70301	-8.06	0.001	32.64684	0	1	1	0	NA
1382	2015	29	19	2015/1/29 19:00	NA	NA	17	-0.258819045	-0.965925826	0.816585956	54.72693	-15.60774	0.1230456	36.14833	40.32807	-7.991	0.001	33.60774	0	1	1	0	NA
1383	2015	29	19.5	2015/1/29 19:30	NA	NA	17.5	-0.130526192	-0.991444861	0.747629434	52.60571	-17.19666	0.1123362	6.333859	1.536186	-7.695631482	0.001	35.19666	0	1	0	1	NA
1384	2015	29	20	2015/1/29 20:00	NA	NA	18	-1.84E-16	-1	0.879287235	51.64001	-15.51192568	0.309273561	-0.414972613	2.410304667	-7.564482024	0.001	33.51192568	0	1	0	1	NA
1385	2015	29	20.5	2015/1/29 20:30	NA	NA	18.5	0.130526192	-0.991444861	0.860531986	50.80292	-15.97382096	0.311187795	-0.7033716	2.022532333	-7.461226454	0.001	33.97382096	0	1	0	1	NA
1386	2015	29	21	2015/1/29 21:00	NA	NA	19	0.258819045	-0.965925826	0.834885043	50.2775	-16.45934175	0.313790186	-0.7953174	1.797502333	-7.389097264	0.001	34.45934175	0	1	0	1	NA
1387	2015	29	21.5	2015/1/29 21:30	NA	NA	19.5	0.382683432	-0.923879533	0.816250095	49.28862	-16.95905738	0.317043245	-0.6554759	1.623601667	-7.351326946	0.001	34.95905738	0	1	0	1	NA
1388	2015	29	22	2015/1/29 22:00	NA	NA	20	0.5	-0.866025404	0.775838245	49.68794	-17.46358998	0.320894616	-0.5151533	1.812524333	-7.351147991	0.001	35.46358998	0	1	0	1	NA
1389	2015	29	22.5	2015/1/29 22:30	NA	NA	20.5	0.608761429	-0.79335334	0.721156905	51.19457	-17.96359725	0.325279477	-0.495435633	1.605372667	-7.391792891	0.001	35.96359725	0	1	0	1	NA
1390	2015	29	23	2015/1/29 23:00	NA	NA	21	0.707106781	-0.707106781	0.697979577	50.74679	-18.45101555	0.330114008	-0.4849807	1.936299667	-7.475256968	0.001	36.45101555	0	1	0	1	NA
1391	2015	29	23.5	2015/1/29 23:30	NA	NA	21.5	0.79335334	-0.608761429	0.656885266	51.72395	-18.92282409	0.33527071	-0.401265467	2.022065667	-7.598586862	0.001	36.92282409	0	1	0	1	NA
1392	2015	30	0	2015/1/30 0:00	NA	NA	22	0.866025404	-0.5	0.327642256	74.95533	-19.37724452	0.340608793	-0.344164867	2.146332667	-7.757592046	0.001	37.37724452	0	1	0	1	NA
1393	2015	30	0.5	2015/1/30 0:30	NA	NA	22.5	0.923879533	-0.382683432	0.312880614	75.16217	-19.81246227	0.345986312	-0.2896415	2.281656	-7.94808199	0.001	37.81246227	0	1	0	1	NA
1394	2015	30	1	2015/1/30 1:00	NA	NA	23	0.965925826	-0.258819045	0.355729251	70.72201	-20.22660952	0.351263179	-0.288025267	2.165128	-8.165866166	0.001	38.22660952	0	1	0	1	NA
1395	2015	30	1.5	2015/1/30 1:30	NA	NA	23.5	0.991444861	-0.130526192	0.375619113	68.00807	-20.61774883	0.356304127	-0.3459438	1.908162333	-8.406754045	0.001	38.61774883	0	1	0	1	NA
1396	2015	30	2	2015/1/30 2:00	NA	NA	0	1	0	0.394143161	65.33305	-20.98385814	0.360981603	-0.4388691	1.951443	-8.666555097	0.001	38.98385814	0	1	0	1	NA
1397	2015	30	2.5	2015/1/30 2:30	NA	NA	0.5	0.991444861	0.130526192	0.423843813	61.59009	-21.32281715	0.365178524	-0.4545134	1.851604	-8.941078795	0.001	39.32281715	0	1	0	1	NA
1398	2015	30	3	2015/1/30 3:00	NA	NA	1	0.965925826	0.258819045	0.429745069	59.97461	-21.63239537	0.368790854	-0.444666033	1.695085333	-9.226134609	0.001	39.63239537	0	1	0	1	NA
1399	2015	30	3.5	2015/1/30 3:30	NA	NA	1.5	0.923879533	0.382683432	0.447883156	57.24492	-21.9102421	0.371729959	-0.397053567	1.537790667	-9.51753201	0.001	39.9102421	0	1	0	1	NA
1400	2015	30	4	2015/1/30 4:00	NA	NA	2	0.866025404	0.5	0.475238692	53.64048	-22.15387841	0.373924698	-0.458364467	1.582876333	-9.811080471	0.001	40.15387841	0	1	0	1	NA
1401	2015	30	4.5	2015/1/30 4:30	NA	NA	2.5	0.79335334	0.608761429	0.475621497	52.74058	-22.36069139	0.375323216	-0.576116133	1.210372333	-10.10258946	0.001	40.36069139	0	1	0	1	NA
1402	2015	30	5	2015/1/30 5:00	NA	NA	3	0.707106781	0.707106781	0.473221351	52.27217	-22.52793061	0.375894402	-0.5217312	0.9337623	-10.38786845	0.001	40.52793061	0	1	0	1	NA
1403	2015	30	5.5	2015/1/30 5:30	NA	NA	3.5	0.608761429	0.79335334	0.468336583	52.23529	-22.65270698	0.375629002	-0.5285008	0.917872067	-10.66272692	0.001	40.65270698	0	1	0	1	NA
1404	2015	30	6	2015/1/30 6:00	NA	NA	4	0.5	0.866025404	0.478956297	50.8046	-22.73199397	0.374540344	-0.5435053	0.9035541	-10.92297432	0.001	40.73199397	0	1	0	1	NA
1405	2015	30	6.5	2015/1/30 6:30	NA	NA	4.5	0.382683432	0.923879533	0.505932364	47.89113	-22.76263121	0.372664691	-0.518183733	0.895292967	-11.16442015	0.001	40.76263121	0	1	0	1	NA
1406	2015	30	7	2015/1/30 7:00	NA	NA	5	0.258819045	0.965925826	0.537757291	44.71877	-22.74133033	0.370061192	-0.518822333	0.869975467	-11.38287385	0.001	40.74133033	0	1	0	1	NA
1407	2015	30	7.5	2015/1/30 7:30	NA	NA	5.5	0.130526192	0.991444861	0.557141812	43.11735	-22.66468299	0.366811445	-0.5217316	0.8432564	-11.57414492	0.001	40.66468299	0	1	0	1	NA
1408	2015	30	8	2015/1/30 8:00	NA	NA	6	6.12E-17	1	0.57700663	41.79822	-22.52917107	0.363018674	-0.4367103	0.775054967	-11.73404281	0.001	40.52917107	0	1	0	1	NA
1409	2015	30	8.5	2015/1/30 8:30	NA	NA	6.5	-0.130526192	0.991444861	0.598683318	40.66902	-22.33117856	0.35880654	-0.404283767	0.712284	-11.85837701	0.001	40.33117856	0	1	0	1	NA
1410	2015	30	9	2015/1/30 9:00	NA	NA	7	-0.258819045	0.965925826	0.636972738	38.33042	-22.06904377	0.354296579	-0.4173469	0.6425642	-11.9440409	0.001	40.06904377	0	1	0	1	NA
1411	2015	30	9.5	2015/1/30 9:30	NA	NA	7.5	-0.382683432	0.923879533	0.641918736	39.59145	-21.74918977	0.349543283	-0.3849231	0.6619151	-11.99226364	0.001	39.74918977	0	1	0	1	NA
1412	2015	30	10	2015/1/30 10:00	NA	NA	8	-0.5	0.866025404	0.645592611	40.85124	-21.44662009	0.201847756	4.690954154	26.4065694	-12.00535829	0.001	39.44662009	0	1	1	0	NA
1413	2015	30	10.5	2015/1/30 10:30	NA	NA	8.5	-0.608761429	0.79335334	0.670475679	40.75416	-21.0365183	0.1967653	53.85255119	42.66361945	-11.98563792	0.001	39.0365183	0	1	1	0	NA
1414	2015	30	11	2015/1/30 11:00	NA	NA	9	-0.707106781	0.707106781	0.6150094	41.23484	-21.92101	0.08004901	43.86968	36.03775	-11.9354156	0.001	39.92101	0	1	1	0	NA
1415	2015	30	11.5	2015/1/30 11:30	NA	NA	9.5	-0.79335334	0.608761429	0.288354774	71.66094	-22.23746	0.07731339	95.82321	77.68268	-11.8570044	0.001	40.23746	0	1	1	0	NA
1416	2015	30	12	2015/1/30 12:00	NA	NA	10	-0.866025404	0.5	0.368317608	70.10982	-20.06534	0.09555956	154.5601	125.5016	-11.64	0.001	38.06534	0	1	1	0	NA
1417	2015	30	12.5	2015/1/30 12:30	NA	NA	10.5	-0.923879533	0.382683432	0.393628379	69.20364	-19.6451	0.09891324	188.2758	159.0016	-11.61	0.001	37.6451	0	1	1	0	NA
1418	2015	30	13	2015/1/30 13:00	NA	NA	11	-0.965925826	0.258819045	0.382116594	72.47658	-18.68957	0.1083045	227.4161	201.7796	-11.53	0.001	36.68957	0	1	1	0	NA
1419	2015	30	13.5	2015/1/30 13:30	NA	NA	11.5	-0.991444861	0.130526192	0.411293865	72.1955	-17.9508	0.115755	250.957	235.5698	-11.38	0.001	35.9508	0	1	1	0	NA
1420	2015	30	14	2015/1/30 14:00	NA	NA	12	-1	1.22E-16	0.441259696	70.47347	-17.83111	0.1170453	250.2633	244.9907	-11.18	0.001	35.83111	0	1	1	0	NA
1421	2015	30	14.5	2015/1/30 14:30	NA	NA	12.5	-0.991444861	-0.130526192	0.48877648	66.70824	-18.0386	0.115029	154.9948	143.3446	-10.94	0.001	36.0386	0	1	1	0	NA
1422	2015	30	15	2015/1/30 15:00	NA	NA	13	-0.965925826	-0.258819045	0.542633437	63.72161	-17.82096	0.1178428	232.3432	233.2214	-10.71	0.001	35.82096	0	1	1	0	NA
1423	2015	30	15.5	2015/1/30 15:30	NA	NA	13.5	-0.923879533	-0.382683432	0.667243859	58.68329	-16.91991	0.1276569	242.1654	247.0375	-10.49	0.001	34.91991	0	1	1	0	NA
1424	2015	30	16	2015/1/30 16:00	NA	NA	14	-0.866025404	-0.5	0.723716002	56.3474	-16.60974	0.1314163	220.0802	231.8597	-10.26	0.001	34.60974	0	1	1	0	NA
1425	2015	30	16.5	2015/1/30 16:30	NA	NA	14.5	-0.79335334	-0.608761429	0.904800379	49.68322	-15.64409	0.1442824	198.6722	213.9845	-10	0.001	33.64409	0	1	1	0	NA
1426	2015	30	17	2015/1/30 17:00	NA	NA	15	-0.707106781	-0.707106781	0.997874383	48.64536	-14.71491	0.1561861	174.3058	180.8974	-9.75	0.001	32.71491	0	1	1	0	NA
1427	2015	30	17.5	2015/1/30 17:30	NA	NA	15.5	-0.608761429	-0.79335334	0.966586858	46.96943	-15.48247	0.1450925	143.1638	149.0622	-9.51	0.001	33.48247	0	1	1	0	NA
1428	2015	30	18	2015/1/30 18:00	NA	NA	16	-0.5	-0.866025404	0.912539887	47.99551	-15.9359	0.1369715	99.67388	99.95195	-9.31	0.001	33.9359	0	1	1	0	NA
1429	2015	30	18.5	2015/1/30 18:30	NA	NA	16.5	-0.382683432	-0.923879533	0.835808928	48.00206	-16.97527	0.121259	42.635	32.8395	-9.17	0.001	34.97527	0	1	1	0	NA
1430	2015	30	19	2015/1/30 19:00	NA	NA	17	-0.258819045	-0.965925826	0.800520123	47.67297	-17.5569	0.1147078	28.00141	18.86278	-9.1	0.001	35.5569	0	1	1	0	NA
1431	2015	30	19.5	2015/1/30 19:30	NA	NA	17.5	-0.130526192	-0.991444861	0.81827585	45.30191	-17.8191	0.1126134	9.810297	7.262631	-8.828313906	0.001	35.8191	0	1	1	0	NA
1432	2015	30	20	2015/1/30 20:00	NA	NA	18	-1.84E-16	-1	0.922834493	44.26864	-16.62428658	0.298620946	-0.009134967	0.418906287	-8.68925368	0.001	34.62428658	0	1	0	1	NA
1433	2015	30	20.5	2015/1/30 20:30	NA	NA	18.5	0.130526192	-0.991444861	0.887966939	45.14861	-16.89136841	0.302170046	-0.364423467	-0.653577	-8.57562304	0.001	34.89136841	0	1	0	1	NA
1434	2015	30	21	2015/1/30 21:00	NA	NA	19	0.258819045	-0.965925826	0.835145001	47.0591	-17.19638367	0.306288219	-0.295785833	-1.2185333	-8.490573407	0.001	35.19638367	0	1	0	1	NA
1435	2015	30	21.5	2015/1/30 21:30	NA	NA	19.5	0.382683432	-0.923879533	0.803038216	47.59935	-17.5365481	0.310880505	-0.4744904	0.450724963	-8.437256201	0.001	35.5365481	0	1	0	1	NA
1436	2015	30	22	2015/1/30 22:00	NA	NA	20	0.5	-0.866025404	0.756152879	49.06404	-17.90913023	0.315837072	-0.4270976	0.475786467	-8.418822845	0.001	35.90913023	0	1	0	1	NA
1437	2015	30	22.5	2015/1/30 22:30	NA	NA	20.5	0.608761429	-0.79335334	0.712636043	50.31187	-18.31143421	0.321035623	-0.407913333	0.205994323	-8.438424759	0.001	36.31143421	0	1	0	1	NA
1438	2015	30	23	2015/1/30 23:00	NA	NA	21	0.707106781	-0.707106781	0.356183271	74.23226	-18.7402468	0.326350366	-0.4067942	0.19038878	-8.498067576	0.001	36.7402468	0	1	0	1	NA
1439	2015	30	23.5	2015/1/30 23:30	NA	NA	21.5	0.79335334	-0.608761429	0.364044986	72.61992	-19.19021362	0.331673839	-0.500359433	0.902091033	-8.595173779	0.001	37.19021362	0	1	0	1	NA
1440	2015	31	0	2015/1/31 0:00	NA	NA	22	0.866025404	-0.5	0.445740268	65.09524	-19.65542673	0.336900788	-0.529221167	0.684987067	-8.726020063	0.001	37.65542673	0	1	0	1	NA
1441	2015	31	0.5	2015/1/31 0:30	NA	NA	22.5	0.923879533	-0.382683432	0.463653201	62.16027	-20.12994198	0.341924809	-0.516465833	-0.0412839	-8.88688312	0.001	38.12994198	0	1	0	1	NA
1442	2015	31	1	2015/1/31 1:00	NA	NA	23	0.965925826	-0.258819045	0.48783481	58.4869	-20.60776192	0.346641352	-0.480008867	-1.237804833	-9.074039646	0.001	38.60776192	0	1	0	1	NA
1443	2015	31	1.5	2015/1/31 1:30	NA	NA	23.5	0.991444861	-0.130526192	0.495528616	56.03425	-21.08281955	0.350950687	-0.4966072	-6.945339333	-9.283766335	0.001	39.08281955	0	1	0	1	NA
1444	2015	31	2	2015/1/31 2:00	NA	NA	0	1	0	0.51605315	52.28971	-21.54896321	0.354760801	-0.6952928	-10.37873	-9.512339881	0.001	39.54896321	0	1	0	1	NA
1445	2015	31	2.5	2015/1/31 2:30	NA	NA	0.5	0.991444861	0.130526192	0.50995388	50.93026	-21.99994299	0.357990149	-0.738939967	-10.02160133	-9.756036978	0.001	39.99994299	0	1	0	1	NA
1446	2015	31	3	2015/1/31 3:00	NA	NA	1	0.965925826	0.258819045	0.504204948	49.5925	-22.42939882	0.360570233	0.184467773	-12.72837	-10.01113432	0.001	40.42939882	0	1	0	1	NA
1447	2015	31	3.5	2015/1/31 3:30	NA	NA	1.5	0.923879533	0.382683432	0.503469596	47.82713	-22.83085039	0.362447957	0.641510567	-12.04985	-10.2739086	0.001	40.83085039	0	1	0	1	NA
1448	2015	31	4	2015/1/31 4:00	NA	NA	2	0.866025404	0.5	0.520380254	44.27065	-23.1976892	0.36358772	0.268159667	-9.848728	-10.54063652	0.001	41.1976892	0	1	0	1	NA
1449	2015	31	4.5	2015/1/31 4:30	NA	NA	2.5	0.79335334	0.608761429	0.541644957	40.26896	-23.52317272	0.363973204	0.69468	-8.503459667	-10.80759476	0.001	41.52317272	0	1	0	1	NA
1450	2015	31	5	2015/1/31 5:00	NA	NA	3	0.707106781	0.707106781	0.54648286	38.20835	-23.80042094	0.363608837	0.208335967	-7.433054	-11.07106003	0.001	41.80042094	0	1	0	1	NA
1451	2015	31	5.5	2015/1/31 5:30	NA	NA	3.5	0.608761429	0.79335334	0.5467508	36.92383	-24.02241517	0.362520903	0.274247467	-7.369802333	-11.32730901	0.001	42.02241517	0	1	0	1	NA
1452	2015	31	6	2015/1/31 6:00	NA	NA	4	0.5	0.866025404	0.540936702	36.68536	-24.18199929	0.36075827	-0.7261481	-5.868671	-11.57261841	0.001	42.18199929	0	1	0	1	NA
1453	2015	31	6.5	2015/1/31 6:30	NA	NA	4.5	0.382683432	0.923879533	0.547212342	35.42626	-24.27188332	0.358392737	-0.436984933	-2.937192667	-11.80326491	0.001	42.27188332	0	1	0	1	NA
1454	2015	31	7	2015/1/31 7:00	NA	NA	5	0.258819045	0.965925826	0.557275287	34.16252	-24.28464932	0.355518993	-0.738971833	-1.247646433	-12.01552521	0.001	42.28464932	0	1	0	1	NA
1455	2015	31	7.5	2015/1/31 7:30	NA	NA	5.5	0.130526192	0.991444861	0.571951059	32.86817	-24.21275936	0.352254174	-1.1999055	0.499536367	-12.205676	0.001	42.21275936	0	1	0	1	NA
1456	2015	31	8	2015/1/31 8:00	NA	NA	6	6.12E-17	1	0.589361073	31.84683	-24.0485657	0.348737043	-0.972131167	-0.192936067	-12.36999398	0.001	42.0485657	0	1	0	1	NA
1457	2015	31	8.5	2015/1/31 8:30	NA	NA	6.5	-0.130526192	0.991444861	0.605876178	31.59225	-23.78432274	0.345126798	-0.978965	-1.382642233	-12.50475584	0.001	41.78432274	0	1	0	1	NA
1458	2015	31	9	2015/1/31 9:00	NA	NA	7	-0.258819045	0.965925826	0.624027512	31.84255	-23.41645087	0.341561728	-0.8697057	-1.609161333	-12.60695841	0.001	41.41645087	0	1	0	1	NA
1459	2015	31	9.5	2015/1/31 9:30	NA	NA	7.5	-0.382683432	0.923879533	0.628132593	34.1611	-22.95830183	0.338037931	-0.6823783	-0.962296433	-12.67647904	0.001	40.95830183	0	1	0	1	NA
1460	2015	31	10	2015/1/31 10:00	NA	NA	8	-0.5	0.866025404	0.296583638	70.1778	-22.49401952	0.191779327	12.98534812	33.68952955	-12.71391521	0.001	40.49401952	0	1	1	0	NA
1461	2015	31	10.5	2015/1/31 10:30	NA	NA	8.5	-0.608761429	0.79335334	0.328689426	68.62964	-21.90792785	0.18826404	59.11531085	51.28496264	-12.7198644	0.001	39.90792785	0	1	1	0	NA
1462	2015	31	11	2015/1/31 11:00	NA	NA	9	-0.707106781	0.707106781	0.324389434	66.23112	-22.88171	0.07286821	47.79021	38.63198	-12.69492409	0.001	40.88171	0	1	1	0	NA
1463	2015	31	11.5	2015/1/31 11:30	NA	NA	9.5	-0.79335334	0.608761429	0.401082392	61.09293	-22.09092	0.07858659	86.10327	67.35306	-12.63969177	0.001	40.09092	0	1	1	0	NA
1464	2015	31	12	2015/1/31 12:00	NA	NA	10	-0.866025404	0.5	0.486050182	56.28869	-21.23607	0.08550471	142.091	109.046	-12.48	0.001	39.23607	0	1	1	0	NA
1465	2015	31	12.5	2015/1/31 12:30	NA	NA	10.5	-0.923879533	0.382683432	0.600318366	53.83551	-19.44657	0.1009651	184.0265	144.2955	-12.45	0.001	37.44657	0	1	1	0	NA
1466	2015	31	13	2015/1/31 13:00	NA	NA	11	-0.965925826	0.258819045	0.676335808	49.81757	-19.03338	0.1051638	216.8087	176.8635	-12.35	0.001	37.03338	0	1	1	0	NA
1467	2015	31	13.5	2015/1/31 13:30	NA	NA	11.5	-0.991444861	0.130526192	0.762393011	48.27103	-17.99364	0.1157355	235.9763	198.3647	-12.18	0.001	35.99364	0	1	1	0	NA
1468	2015	31	14	2015/1/31 14:00	NA	NA	12	-1	1.22E-16	0.776232352	46.65532	-18.1427	0.1143513	253.9201	212.9572	-11.96	0.001	36.1427	0	1	1	0	NA
1469	2015	31	14.5	2015/1/31 14:30	NA	NA	12.5	-0.991444861	-0.130526192	0.946944686	42.33045	-16.72358	0.1301275	272.7706	218.2766	-11.7	0.001	34.72358	0	1	1	0	NA
1470	2015	31	15	2015/1/31 15:00	NA	NA	13	-0.965925826	-0.258819045	0.997110743	38.35354	-16.90153	0.1278271	215.234	160.9535	-11.42	0.001	34.90153	0	1	1	0	NA
1471	2015	31	15.5	2015/1/31 15:30	NA	NA	13.5	-0.923879533	-0.382683432	0.985516635	36.77069	-17.3379	0.1235456	184.4852	133.7843	-11.12	0.001	35.3379	0	1	1	0	NA
1472	2015	31	16	2015/1/31 16:00	NA	NA	14	-0.866025404	-0.5	1.027250004	35.65343	-17.0559	0.1267989	187.7553	130.4087	-10.85	0.001	35.0559	0	1	1	0	NA
1473	2015	31	16.5	2015/1/31 16:30	NA	NA	14.5	-0.79335334	-0.608761429	1.051826417	33.98839	-17.07834	0.1257182	161.9497	112.5668	-10.61	0.001	35.07834	0	1	1	0	NA
1474	2015	31	17	2015/1/31 17:00	NA	NA	15	-0.707106781	-0.707106781	1.066128591	32.78909	-17.13134	0.1229818	145.9121	101.6622	-10.24295264	0.001	35.13134	0	1	1	0	NA
1475	2015	31	17.5	2015/1/31 17:30	NA	NA	15.5	-0.608761429	-0.79335334	1.053749935	32.57453	-17.30628	0.1192126	125.0375	88.3061	-9.950520831	0.001	35.30628	0	1	1	0	NA
1476	2015	31	18	2015/1/31 18:00	NA	NA	16	-0.5	-0.866025404	1.072304902	31.80158	-17.23504	0.1190045	99.92634	71.78665	-9.677244244	0.001	35.23504	0	1	1	0	NA
1477	2015	31	18.5	2015/1/31 18:30	NA	NA	16.5	-0.382683432	-0.923879533	1.066736499	32.3602	-17.19952	0.1194278	62.83764	45.85866	-9.430973105	0.001	35.19952	0	1	1	0	NA
1478	2015	31	19	2015/1/31 19:00	NA	NA	17	-0.258819045	-0.965925826	1.063236218	32.63402	-17.19046	0.1191106	44.48908	34.21745	-9.21955764	0.001	35.19046	0	1	1	0	NA
1479	2015	31	19.5	2015/1/31 19:30	NA	NA	17.5	-0.130526192	-0.991444861	1.004290579	33.06776	-17.78415932	0.144361199	28.84543964	15.80267992	-9.050320799	0.001	35.78415932	0	1	1	0	NA
1480	2015	31	20	2015/1/31 20:00	NA	NA	18	-1.84E-16	-1	0.985197138	33.00075	-18.02032122	0.289509413	0.09431	-5.287244667	-8.924455988	0.001	36.02032122	0	1	0	1	NA
1481	2015	31	20.5	2015/1/31 20:30	NA	NA	18.5	0.130526192	-0.991444861	0.951494307	33.42282	-18.35258339	0.29260942	-0.382289867	-4.611513333	-8.839202066	0.001	36.35258339	0	1	0	1	NA
1482	2015	31	21	2015/1/31 21:00	NA	NA	19	0.258819045	-0.965925826	0.915034154	33.97473	-18.71005356	0.296352406	-0.214086333	-7.296662	-8.791731985	0.001	36.71005356	0	1	0	1	NA
1483	2015	31	21.5	2015/1/31 21:30	NA	NA	19.5	0.382683432	-0.923879533	0.828849968	38.20767	-19.08850331	0.300665281	-0.2907247	-5.764517667	-8.779218695	0.001	37.08850331	0	1	0	1	NA
1484	2015	31	22	2015/1/31 22:00	NA	NA	20	0.5	-0.866025404	0.57384382	55.72879	-19.48375705	0.30546008	-0.380194067	-4.554889	-8.798835148	0.001	37.48375705	0	1	0	1	NA
1485	2015	31	22.5	2015/1/31 22:30	NA	NA	20.5	0.608761429	-0.79335334	0.570080125	54.43131	-19.89167479	0.310636378	-0.274522867	-4.869168667	-8.847754295	0.001	37.89167479	0	1	0	1	NA
1486	2015	31	23	2015/1/31 23:00	NA	NA	21	0.707106781	-0.707106781	0.593144949	50.83256	-20.30813437	0.316083909	-0.2246698	-4.910985333	-8.923149086	0.001	38.30813437	0	1	0	1	NA
1487	2015	31	23.5	2015/1/31 23:30	NA	NA	21.5	0.79335334	-0.608761429	0.620017331	46.67427	-20.72901333	0.32168536	-0.284553467	-4.819384	-9.022192473	0.001	38.72901333	0	1	0	1	NA
1488	2015	32	0	2015/2/1 0:00	NA	NA	22	0.866025404	-0.5	0.619155234	44.42213	-21.21491573	0.33311818	-0.362828333	-7.297228	-9.142057406	0.001	39.21491573	0	1	0	1	NA
1489	2015	32	0.5	2015/2/1 0:30	NA	NA	22.5	0.923879533	-0.382683432	0.602103376	43.92268	-21.63217478	0.338661983	-1.201433333	-13.01134	-9.279916837	0.001	39.63217478	0	1	0	1	NA
1490	2015	32	1	2015/2/1 1:00	NA	NA	23	0.965925826	-0.258819045	0.577314395	44.244	-22.04130506	0.343994919	-1.767971333	-13.34728667	-9.432943717	0.001	40.04130506	0	1	0	1	NA
1491	2015	32	1.5	2015/2/1 1:30	NA	NA	23.5	0.991444861	-0.130526192	0.493862072	50.58859	-22.43800668	0.349001068	-1.001913833	-12.51107	-9.598310996	0.001	40.43800668	0	1	0	1	NA
1492	2015	32	2	2015/2/1 2:00	NA	NA	0	1	0	0.383606311	60.29425	-22.81789512	0.353572222	-0.765439333	-8.059802	-9.773191625	0.001	40.81789512	0	1	0	1	NA
1493	2015	32	2.5	2015/2/1 2:30	NA	NA	0.5	0.991444861	0.130526192	0.330380223	64.68576	-23.17648761	0.357610643	-0.631197633	-4.110327667	-9.954758557	0.001	41.17648761	0	1	0	1	NA
1494	2015	32	3	2015/2/1 3:00	NA	NA	1	0.965925826	0.258819045	0.319502248	64.81059	-23.50919119	0.36103164	-0.9679868	-3.383496667	-10.14018474	0.001	41.50919119	0	1	0	1	NA
1495	2015	32	3.5	2015/2/1 3:30	NA	NA	1.5	0.923879533	0.382683432	0.311413534	64.75338	-23.81129271	0.363765925	-1.123736867	-2.307966333	-10.32664313	0.001	41.81129271	0	1	0	1	NA
1496	2015	32	4	2015/2/1 4:00	NA	NA	2	0.866025404	0.5	0.286596248	66.76992	-24.07795077	0.365761703	-0.734229	-2.662499	-10.51130667	0.001	42.07795077	0	1	0	1	NA
1497	2015	32	4.5	2015/2/1 4:30	NA	NA	2.5	0.79335334	0.608761429	0.25604063	69.69719	-24.30418999	0.366986464	-0.091575533	-0.959210577	-10.69134832	0.001	42.30418999	0	1	0	1	NA
1498	2015	32	5	2015/2/1 5:00	NA	NA	3	0.707106781	0.707106781	0.22494441	72.9366	-24.48489747	0.367428443	-0.3825861	-0.289386287	-10.86394102	0.001	42.48489747	0	1	0	1	NA
1499	2015	32	5.5	2015/2/1 5:30	NA	NA	3.5	0.608761429	0.79335334	0.20458088	75.09375	-24.61482167	0.36709773	-0.8830683	-1.739741667	-11.02625773	0.001	42.61482167	0	1	0	1	NA
1500	2015	32	6	2015/2/1 6:00	NA	NA	4	0.5	0.866025404	0.179622668	77.98479	-24.6885736	0.366026999	-0.964221333	-1.914329	-11.1754714	0.001	42.6885736	0	1	0	1	NA
1501	2015	32	6.5	2015/2/1 6:30	NA	NA	4.5	0.382683432	0.923879533	0.169743504	79.17274	-24.70063041	0.36427186	-0.614011	-0.936624733	-11.30875498	0.001	42.70063041	0	1	0	1	NA
1502	2015	32	7	2015/2/1 7:00	NA	NA	5	0.258819045	0.965925826	0.161602869	80.27124	-24.64534126	0.361910806	-0.708772733	0.131228633	-11.42328142	0.001	42.64534126	0	1	0	1	NA
1503	2015	32	7.5	2015/2/1 7:30	NA	NA	5.5	0.130526192	0.991444861	0.151575991	81.71043	-24.51693537	0.35904478	-0.779461967	0.487825533	-11.51622367	0.001	42.51693537	0	1	0	1	NA
1504	2015	32	8	2015/2/1 8:00	NA	NA	6	6.12E-17	1	0.151499549	82.06109	-24.30953214	0.355796353	-0.645584067	0.228963633	-11.58475468	0.001	42.30953214	0	1	0	1	NA
1505	2015	32	8.5	2015/2/1 8:30	NA	NA	6.5	-0.130526192	0.991444861	0.166206263	80.83467	-24.01715311	0.35230853	-0.5075565	0.129453307	-11.62604741	0.001	42.01715311	0	1	0	1	NA
1506	2015	32	9	2015/2/1 9:00	NA	NA	7	-0.258819045	0.965925826	0.166605123	81.44315	-23.63373564	0.348743211	-0.627243933	-0.634080267	-11.6372748	0.001	41.63373564	0	1	0	1	NA
1507	2015	32	9.5	2015/2/1 9:30	NA	NA	7.5	-0.382683432	0.923879533	0.195973159	79.0961	-23.15328875	0.345277979	-0.651375333	-1.0622142	-11.61564556	0.001	41.15328875	0	1	0	1	NA
1508	2015	32	10	2015/2/1 10:00	NA	NA	8	-0.5	0.866025404	0.30468762	69.18535	-22.55874273	0.216409879	19.73922309	40.93375041	-11.56051351	0.001	40.55874273	0	1	1	0	NA
1509	2015	32	10.5	2015/2/1 10:30	NA	NA	8.5	-0.608761429	0.79335334	0.342939639	67.27958	-21.90448883	0.213367046	59.90754023	52.38349513	-11.4745574	0.001	39.90448883	0	1	1	0	NA
1510	2015	32	11	2015/2/1 11:00	NA	NA	9	-0.707106781	0.707106781	0.39324661	64.14357	-21.39229	0.0845466	72.29139	47.17399	-11.360742	0.001	39.39229	0	1	1	0	NA
1511	2015	32	11.5	2015/2/1 11:30	NA	NA	9.5	-0.79335334	0.608761429	0.411661247	63.91783	-20.94437	0.08807738	122.8819	79.2784	-11.22203208	0.001	38.94437	0	1	1	0	NA
1512	2015	32	12	2015/2/1 12:00	NA	NA	10	-0.866025404	0.5	0.502249398	59.23381	-20.06731	0.09560617	174.0111	112.8352	-10.84	0.001	38.06731	0	1	1	0	NA
1513	2015	32	12.5	2015/2/1 12:30	NA	NA	10.5	-0.923879533	0.382683432	0.546458909	57.34177	-19.61946	0.09960805	228.5438	147.595	-10.81	0.001	37.61946	0	1	1	0	NA
1514	2015	32	13	2015/2/1 13:00	NA	NA	11	-0.965925826	0.258819045	0.634550704	53.54965	-18.87695	0.1066867	275.5437	182.0055	-10.72	0.001	36.87695	0	1	1	0	NA
1515	2015	32	13.5	2015/2/1 13:30	NA	NA	11.5	-0.991444861	0.130526192	0.706843071	52.62543	-17.85008	0.1171877	297.7851	201.7444	-10.58	0.001	35.85008	0	1	1	0	NA
1516	2015	32	14	2015/2/1 14:00	NA	NA	12	-1	1.22E-16	0.827245578	49.97771	-16.63936	0.1292715	298.6226	202.8041	-10.39	0.001	34.63936	0	1	1	0	NA
1517	2015	32	14.5	2015/2/1 14:30	NA	NA	12.5	-0.991444861	-0.130526192	0.953147036	46.8944	-15.66664	0.1357724	313.86	212.7363	-10.17	0.001	33.66664	0	1	1	0	NA
1518	2015	32	15	2015/2/1 15:00	NA	NA	13	-0.965925826	-0.258819045	1.079386368	44.66729	-14.6678	0.1359972	320.1302	217.3246	-9.92	0.001	32.6678	0	1	1	0	NA
1519	2015	32	15.5	2015/2/1 15:30	NA	NA	13.5	-0.923879533	-0.382683432	1.192698119	42.92209	-13.83622	0.1396931	314.2572	217.0256	-9.64	0.001	31.83622	0	1	1	0	NA
1520	2015	32	16	2015/2/1 16:00	NA	NA	14	-0.866025404	-0.5	1.221927134	41.09058	-13.92567	0.1324458	292.1538	209.5608	-9.34	0.001	31.92567	0	1	1	0	NA
1521	2015	32	16.5	2015/2/1 16:30	NA	NA	14.5	-0.79335334	-0.608761429	1.222470541	40.43255	-14.05492	0.1325438	263.5864	204.9659	-9.05	0.001	32.05492	0	1	1	0	NA
1522	2015	32	17	2015/2/1 17:00	NA	NA	15	-0.707106781	-0.707106781	1.2575553	38.23694	-14.15058	0.1319466	248.634	182.9849	-8.79	0.001	32.15058	0	1	1	0	NA
1523	2015	32	17.5	2015/2/1 17:30	NA	NA	15.5	-0.608761429	-0.79335334	1.251119266	36.77841	-14.49463	0.1294368	194.7878	152.0747	-8.56	0.001	32.49463	0	1	1	0	NA
1524	2015	32	18	2015/2/1 18:00	NA	NA	16	-0.5	-0.866025404	1.234922579	36.44659	-14.71478	0.1290921	138.0295	113.0464	-8.38	0.001	32.71478	0	1	1	0	NA
1525	2015	32	18.5	2015/2/1 18:30	NA	NA	16.5	-0.382683432	-0.923879533	1.213780841	37.56475	-14.70897	0.1300254	81.88625	68.86278	-8.26	0.001	32.70897	0	1	1	0	NA
1526	2015	32	19	2015/2/1 19:00	NA	NA	17	-0.258819045	-0.965925826	1.187542147	37.47886	-14.98833	0.1270536	28.88156	19.81399	-8.21	0.001	32.98833	0	1	1	0	NA
1527	2015	32	19.5	2015/2/1 19:30	NA	NA	17.5	-0.130526192	-0.991444861	1.137095388	36.9209	-15.61463	0.1226352	8.731535	3.509703	-8.2	0.001	33.61463	0	1	1	0	NA
1528	2015	32	20	2015/2/1 20:00	NA	NA	18	-1.84E-16	-1	1.11651347	36.20257	-15.96743215	0.310961676	-0.57430926	-2.870853667	-7.93230151	0.001	33.96743215	0	1	0	1	NA
1529	2015	32	20.5	2015/2/1 20:30	NA	NA	18.5	0.130526192	-0.991444861	0.419715058	74.7716	-16.56867446	0.31149431	-1.242153667	-4.604222	-7.857644306	0.001	34.56867446	0	1	0	1	NA
1530	2015	32	21	2015/2/1 21:00	NA	NA	19	0.258819045	-0.965925826	0.499068174	68.31559	-17.21416959	0.312545141	-1.438567667	-7.483623667	-7.812879432	0.001	35.21416959	0	1	0	1	NA
1531	2015	32	21.5	2015/2/1 21:30	NA	NA	19.5	0.382683432	-0.923879533	0.605496933	59.26943	-17.89280368	0.314094496	-1.426963333	-6.250114667	-7.800287048	0.001	35.89280368	0	1	0	1	NA
1532	2015	32	22	2015/2/1 22:00	NA	NA	20	0.5	-0.866025404	0.674702651	51.80222	-18.59351566	0.316107828	-0.7082027	-3.383936	-7.822147317	0.001	36.59351566	0	1	0	1	NA
1533	2015	32	22.5	2015/2/1 22:30	NA	NA	20.5	0.608761429	-0.79335334	0.722298468	45.13145	-19.30528005	0.318538129	-0.6682634	-0.8208988	-7.880740397	0.001	37.30528005	0	1	0	1	NA
1534	2015	32	23	2015/2/1 23:00	NA	NA	21	0.707106781	-0.707106781	0.749329795	39.44485	-20.01708924	0.32132855	-1.231450467	-2.7963808	-7.978346452	0.001	38.01708924	0	1	0	1	NA
1535	2015	32	23.5	2015/2/1 23:30	NA	NA	21.5	0.79335334	-0.608761429	0.763696362	34.37487	-20.7189543	0.324407455	-1.642779	-9.247998667	-8.11611033	0.001	38.7189543	0	1	0	1	NA
1536	2015	33	0	2015/2/2 0:00	NA	NA	22	0.866025404	-0.5	0.767038259	29.98282	-21.40494399	0.327668108	-1.017425433	-10.66930333	-8.290635626	0.001	39.40494399	0	1	0	1	NA
1537	2015	33	0.5	2015/2/2 0:30	NA	NA	22.5	0.923879533	-0.382683432	0.739931856	28.35547	-22.07010994	0.330994878	-0.240070833	-11.74984	-8.497390626	0.006	40.07010994	0	1	0	1	NA
1538	2015	33	1	2015/2/2 1:00	NA	NA	23	0.965925826	-0.258819045	0.710965457	27.12119	-22.70945045	0.334273989	-0.096721613	-10.31369467	-8.731843613	0.006	40.70945045	0	1	0	1	NA
1539	2015	33	1.5	2015/2/2 1:30	NA	NA	23.5	0.991444861	-0.130526192	0.682561844	26.10772	-23.31789424	0.337396489	-0.565429733	-9.970290667	-8.989462872	0.006	41.31789424	0	1	0	1	NA
1540	2015	33	2	2015/2/2 2:00	NA	NA	0	1	0	0.653040325	25.55732	-23.8902854	0.340261138	-0.387441533	-11.88599667	-9.265716687	0.006	41.8902854	0	1	0	1	NA
1541	2015	33	2.5	2015/2/2 2:30	NA	NA	0.5	0.991444861	0.130526192	0.629474908	24.7032	-24.42136976	0.342777164	0.0792113	-10.78699367	-9.556073342	0.006	42.42136976	0	1	0	1	NA
1542	2015	33	3	2015/2/2 3:00	NA	NA	1	0.965925826	0.258819045	0.603016284	24.61278	-24.90578302	0.344866847	-0.073671237	-7.064002	-9.856001121	0.006	42.90578302	0	1	0	1	NA
1543	2015	33	3.5	2015/2/2 3:30	NA	NA	1.5	0.923879533	0.382683432	0.58154265	24.36342	-25.33804059	0.346467865	-0.146963083	-5.39507	-10.16096831	0.006	43.33804059	0	1	0	1	NA
1544	2015	33	4	2015/2/2 4:00	NA	NA	2	0.866025404	0.5	0.564120656	24.06092	-25.71252972	0.347535391	-0.222199967	-6.628067	-10.46644319	0.006	43.71252972	0	1	0	1	NA
1545	2015	33	4.5	2015/2/2 4:30	NA	NA	2.5	0.79335334	0.608761429	0.548510222	24.01506	-26.02350364	0.348043881	-0.333612533	-6.163885667	-10.76789405	0.006	44.02350364	0	1	0	1	NA
1546	2015	33	5	2015/2/2 5:00	NA	NA	3	0.707106781	0.707106781	0.535840088	24.09422	-26.26507805	0.347988541	-0.6583602	-7.301654667	-11.06078916	0.006	44.26507805	0	1	0	1	NA
1547	2015	33	5.5	2015/2/2 5:30	NA	NA	3.5	0.608761429	0.79335334	0.528518642	23.97045	-26.43123004	0.347386426	-0.590245633	-7.610601667	-11.34059683	0.006	44.43123004	0	1	0	1	NA
1548	2015	33	6	2015/2/2 6:00	NA	NA	4	0.5	0.866025404	0.522411955	24.25733	-26.51579923	0.346277181	-0.505669267	-7.516935667	-11.60278532	0.006	44.51579923	0	1	0	1	NA
1549	2015	33	6.5	2015/2/2 6:30	NA	NA	4.5	0.382683432	0.923879533	0.516899033	25.07962	-26.51249138	0.34472338	-0.4055342	-3.887445	-11.84282292	0.006	44.51249138	0	1	0	1	NA
1550	2015	33	7	2015/2/2 7:00	NA	NA	5	0.258819045	0.965925826	0.521822389	25.04736	-26.41488428	0.342810486	-0.475446133	-0.515028165	-12.05617792	0.006	44.41488428	0	1	0	1	NA
1551	2015	33	7.5	2015/2/2 7:30	NA	NA	5.5	0.130526192	0.991444861	0.52805027	25.53356	-26.21643576	0.34064641	-0.565177267	-0.8102688	-12.23831861	0.006	44.21643576	0	1	0	1	NA
1552	2015	33	8	2015/2/2 8:00	NA	NA	6	6.12E-17	1	0.28742591	60.59601	-25.91049381	0.338360689	-0.6035965	-0.168076633	-12.38471326	0.006	43.91049381	0	1	0	1	NA
1553	2015	33	8.5	2015/2/2 8:30	NA	NA	6.5	-0.130526192	0.991444861	0.305875216	59.65739	-25.49030861	0.336103298	-0.7362492	-2.271491333	-12.49083016	0.006	43.49030861	0	1	0	1	NA
1554	2015	33	9	2015/2/2 9:00	NA	NA	7	-0.258819045	0.965925826	0.356362591	55.27223	-24.94904613	0.334043103	-0.755123767	-2.039671	-12.55213759	0.006	42.94904613	0	1	0	1	NA
1555	2015	33	9.5	2015/2/2 9:30	NA	NA	7.5	-0.382683432	0.923879533	0.41809419	50.60691	-24.28436145	0.33232298	-0.586695333	0.106837603	-12.56550615	0.006	42.28436145	0	1	0	1	NA
1556	2015	33	10	2015/2/2 10:00	NA	NA	8	-0.5	0.866025404	0.519780408	42.83774	-23.49262003	0.205313968	33.15631127	47.11838962	-12.53341567	0.006	41.49262003	0	1	1	0	NA
1557	2015	33	10.5	2015/2/2 10:30	NA	NA	8.5	-0.608761429	0.79335334	0.593635457	39.56223	-22.63311868	0.204200401	64.41590144	52.67973347	-12.45974828	0.006	40.63311868	0	1	1	0	NA
1558	2015	33	11	2015/2/2 11:00	NA	NA	9	-0.707106781	0.707106781	0.795244535	36.48345	-19.88257	0.09754534	49.78095	37.47045	-12.34838613	0.006	37.88257	0	1	1	0	NA
1559	2015	33	11.5	2015/2/2 11:30	NA	NA	9.5	-0.79335334	0.608761429	0.758287422	33.0285	-21.0308	0.08701467	81.78204	60.58454	-12.20321136	0.006	39.0308	0	1	1	0	NA
1560	2015	33	12	2015/2/2 12:00	NA	NA	10	-0.866025404	0.5	0.860014095	29.65462	-20.15566	0.09498456	124.2572	91.07512	-12.0281061	0.006	38.15566	0	1	1	0	NA
1561	2015	33	12.5	2015/2/2 12:30	NA	NA	10.5	-0.923879533	0.382683432	1.003747335	26.12468	-18.9397	0.1064611	166.8925	122.0492	-11.66	0.006	36.9397	0	1	1	0	NA
1562	2015	33	13	2015/2/2 13:00	NA	NA	11	-0.965925826	0.258819045	1.125807842	23.8001	-17.96499	0.1163579	210.1744	153.7489	-11.58	0.006	35.96499	0	1	1	0	NA
1563	2015	33	13.5	2015/2/2 13:30	NA	NA	11.5	-0.991444861	0.130526192	1.227376608	21.91801	-17.23821	0.1248455	252.4334	183.847	-11.41	0.006	35.23821	0	1	1	0	NA
1564	2015	33	14	2015/2/2 14:00	NA	NA	12	-1	1.22E-16	1.374475406	19.92668	-16.19775	0.1369982	286.2423	196.0508	-11.2	0.006	34.19775	0	1	1	0	NA
1565	2015	33	14.5	2015/2/2 14:30	NA	NA	12.5	-0.991444861	-0.130526192	1.483086404	19.40066	-15.36897	0.147405	318.5685	202.7079	-10.94	0.006	33.36897	0	1	1	0	NA
1566	2015	33	15	2015/2/2 15:00	NA	NA	13	-0.965925826	-0.258819045	1.615859244	18.8425	-14.42122	0.1532606	340.5804	213.373	-10.65	0.006	32.42122	0	1	1	0	NA
1567	2015	33	15.5	2015/2/2 15:30	NA	NA	13.5	-0.923879533	-0.382683432	1.728950939	19.22286	-13.54429	0.1511755	333.5724	212.9785	-10.33	0.006	31.54429	0	1	1	0	NA
1568	2015	33	16	2015/2/2 16:00	NA	NA	14	-0.866025404	-0.5	1.825514492	19.27095	-12.87362	0.1506203	314.2471	207.6457	-10.01	0.006	30.87362	0	1	1	0	NA
1569	2015	33	16.5	2015/2/2 16:30	NA	NA	14.5	-0.79335334	-0.608761429	1.859473276	19.22302	-12.655	0.1510815	274.063	190.5794	-9.69	0.006	30.655	0	1	1	0	NA
1570	2015	33	17	2015/2/2 17:00	NA	NA	15	-0.707106781	-0.707106781	1.857181359	19.22137	-12.67038	0.1500367	224.5597	166.9555	-9.4	0.006	30.67038	0	1	1	0	NA
1571	2015	33	17.5	2015/2/2 17:30	NA	NA	15.5	-0.608761429	-0.79335334	1.757264265	19.05932	-13.37109	0.1446772	175.5193	141.2333	-9.15	0.006	31.37109	0	1	1	0	NA
1572	2015	33	18	2015/2/2 18:00	NA	NA	16	-0.5	-0.866025404	1.711521202	19.85106	-13.57258	0.1427202	124.082	107.1023	-8.94	0.006	31.57258	0	1	1	0	NA
1573	2015	33	18.5	2015/2/2 18:30	NA	NA	16.5	-0.382683432	-0.923879533	1.624838139	20.93554	-14.0382	0.1386535	64.54126	64.19058	-8.8	0.006	32.0382	0	1	1	0	NA
1574	2015	33	19	2015/2/2 19:00	NA	NA	17	-0.258819045	-0.965925826	1.509584713	22.48744	-14.68748	0.1343023	19.95659	30.53069	-8.72	0.006	32.68748	0	1	1	0	NA
1575	2015	33	19.5	2015/2/2 19:30	NA	NA	17.5	-0.130526192	-0.991444861	0.592373058	67.53877	-15.46827	0.1287313	-10.61275	6.103742	-8.366385499	0.006	33.46827	0	1	1	0	NA
1576	2015	33	20	2015/2/2 20:00	NA	NA	18	-1.84E-16	-1	0.448373284	76.79594	-14.7819969	0.32139438	-0.00604664	2.789835667	-8.205831014	0.006	32.7819969	0	1	0	1	NA
1577	2015	33	20.5	2015/2/2 20:30	NA	NA	18.5	0.130526192	-0.991444861	0.40716208	78.10357	-15.24324911	0.32332047	-0.860852767	1.363145667	-8.076457632	0.006	33.24324911	0	1	0	1	NA
1578	2015	33	21	2015/2/2 21:00	NA	NA	19	0.258819045	-0.965925826	0.369902046	79.28122	-15.72975643	0.325906406	-0.6131829	0.798454667	-7.982036257	0.006	33.72975643	0	1	0	1	NA
1579	2015	33	21.5	2015/2/2 21:30	NA	NA	19.5	0.382683432	-0.923879533	0.370537977	78.355	-16.22985649	0.329131416	-0.6326974	0.925538433	-7.926337791	0.006	34.22985649	0	1	0	1	NA
1580	2015	33	22	2015/2/2 22:00	NA	NA	20	0.5	-0.866025404	0.430901705	73.73924	-16.73193971	0.332959854	-0.522572367	0.526031867	-7.913133139	0.006	34.73193971	0	1	0	1	NA
1581	2015	33	22.5	2015/2/2 22:30	NA	NA	20.5	0.608761429	-0.79335334	0.479083075	69.55785	-17.22443209	0.337343611	-0.5083744	0.238232347	-7.946193204	0.006	35.22443209	0	1	0	1	NA
1582	2015	33	23	2015/2/2 23:00	NA	NA	21	0.707106781	-0.707106781	0.503780526	66.67244	-17.69749509	0.342212599	-0.600460467	-1.198515967	-8.027844455	0.006	35.69749509	0	1	0	1	NA
1583	2015	33	23.5	2015/2/2 23:30	NA	NA	21.5	0.79335334	-0.608761429	0.50059374	65.58181	-18.14816008	0.347441124	-0.694163833	-3.161064333	-8.154635624	0.006	36.14816008	0	1	0	1	NA
1584	2015	34	0	2015/2/3 0:00	NA	NA	22	0.866025404	-0.5	0.483794395	65.49442	-18.57515767	0.352887219	-1.0032704	-3.572584	-8.321671008	0.006	36.57515767	0	1	0	1	NA
1585	2015	34	0.5	2015/2/3 0:30	NA	NA	22.5	0.923879533	-0.382683432	0.482735509	64.35571	-18.97718228	0.358407762	-0.886528633	-1.674065667	-8.524054906	0.006	36.97718228	0	1	0	1	NA
1586	2015	34	1	2015/2/3 1:00	NA	NA	23	0.965925826	-0.258819045	0.491591206	62.50252	-19.352875	0.363861489	-1.198918167	-5.943535667	-8.756891613	0.006	37.352875	0	1	0	1	NA
1587	2015	34	1.5	2015/2/3 1:30	NA	NA	23.5	0.991444861	-0.130526192	0.493318411	61.21681	-19.7008074	0.369111956	-1.199712767	-6.997807333	-9.015285429	0.006	37.7008074	0	1	0	1	NA
1588	2015	34	2	2015/2/3 2:00	NA	NA	0	1	0	0.492570441	60.18594	-20.01946636	0.374030433	-1.161513733	-9.155735333	-9.294340649	0.006	38.01946636	0	1	0	1	NA
1589	2015	34	2.5	2015/2/3 2:30	NA	NA	0.5	0.991444861	0.130526192	0.510754422	57.66545	-20.30724053	0.378498661	-0.367401333	-8.078100667	-9.589161572	0.006	38.30724053	0	1	0	1	NA
1590	2015	34	3	2015/2/3 3:00	NA	NA	1	0.965925826	0.258819045	0.511333204	56.65995	-20.5624084	0.382411427	-1.951161533	-12.40900333	-9.894852494	0.006	38.5624084	0	1	0	1	NA
1591	2015	34	3.5	2015/2/3 3:30	NA	NA	1.5	0.923879533	0.382683432	0.521212271	54.95864	-20.7831282	0.38567892	-1.998307	-13.80963333	-10.20651771	0.006	38.7831282	0	1	0	1	NA
1592	2015	34	4	2015/2/3 4:00	NA	NA	2	0.866025404	0.5	0.536747766	52.85843	-20.96743001	0.388228823	-1.939894333	-12.90738333	-10.51926153	0.006	38.96743001	0	1	0	1	NA
1593	2015	34	4.5	2015/2/3 4:30	NA	NA	2.5	0.79335334	0.608761429	0.538822084	52.06487	-21.11320982	0.390008104	-1.839846367	-10.74625533	-10.82818823	0.006	39.11320982	0	1	0	1	NA
1594	2015	34	5	2015/2/3 5:00	NA	NA	3	0.707106781	0.707106781	0.543361924	51.2114	-21.2182262	0.390984475	-0.6396654	-6.801781333	-11.12840213	0.006	39.2182262	0	1	0	1	NA
1595	2015	34	5.5	2015/2/3 5:30	NA	NA	3.5	0.608761429	0.79335334	0.52452674	52.64482	-21.28009901	0.391147505	-0.191243833	-3.172226333	-11.41500751	0.006	39.28009901	0	1	0	1	NA
1596	2015	34	6	2015/2/3 6:00	NA	NA	4	0.5	0.866025404	0.492959622	55.43103	-21.29631068	0.390509346	-0.568768167	0.7392666	-11.68310868	0.006	39.29631068	0	1	0	1	NA
1597	2015	34	6.5	2015/2/3 6:30	NA	NA	4.5	0.382683432	0.923879533	0.366897633	66.92226	-21.26420979	0.389105085	-0.386751667	2.039441667	-11.92780993	0.006	39.26420979	0	1	0	1	NA
1598	2015	34	7	2015/2/3 7:00	NA	NA	5	0.258819045	0.965925826	0.416848662	62.69367	-21.18101693	0.386992693	-0.2155474	2.210127667	-12.14421556	0.006	39.18101693	0	1	0	1	NA
1599	2015	34	7.5	2015/2/3 7:30	NA	NA	5.5	0.130526192	0.991444861	0.441882576	60.92838	-21.04383275	0.384252591	-0.241988003	2.108472	-12.32742986	0.006	39.04383275	0	1	0	1	NA
1600	2015	34	8	2015/2/3 8:00	NA	NA	6	6.12E-17	1	0.481681527	58.13074	-20.84964807	0.380986828	-0.191333467	1.427579	-12.47255714	0.006	38.84964807	0	1	0	1	NA
1601	2015	34	8.5	2015/2/3 8:30	NA	NA	6.5	-0.130526192	0.991444861	0.46882723	60.14776	-20.59535583	0.377317888	-0.118517037	1.290746333	-12.57470169	0.006	38.59535583	0	1	0	1	NA
1602	2015	34	9	2015/2/3 9:00	NA	NA	7	-0.258819045	0.965925826	0.441757103	63.47256	-20.27966602	0.373365933	-0.2613434	1.252900667	-12.63030122	0.006	38.27966602	0	1	0	1	NA
1603	2015	34	9.5	2015/2/3 9:30	NA	NA	7.5	-0.382683432	0.923879533	0.466218989	62.67761	-19.90882417	0.369183302	-0.289726867	0.6399345	-12.6411271	0.006	37.90882417	0	1	0	1	NA
1604	2015	34	10	2015/2/3 10:00	NA	NA	8	-0.5	0.866025404	0.461691001	64.41922	-19.47145466	0.239201373	36.45556404	51.23121067	-12.61028412	0.006	37.47145466	0	1	1	0	NA
1605	2015	34	10.5	2015/2/3 10:30	NA	NA	8.5	-0.608761429	0.79335334	0.502142847	62.80281	-19.01455495	0.234707844	68.71693033	54.61407327	-12.54087705	0.006	37.01455495	0	1	1	0	NA
1606	2015	34	11	2015/2/3 11:00	NA	NA	9	-0.707106781	0.707106781	0.519057968	59.28959	-19.67362	0.09940391	43.56293	38.86043	-12.43601068	0.006	37.67362	0	1	1	0	NA
1607	2015	34	11.5	2015/2/3 11:30	NA	NA	9.5	-0.79335334	0.608761429	0.590225889	56.6792	-18.90778	0.1071441	84.6584	68.10116	-12.29878979	0.006	36.90778	0	1	1	0	NA
1608	2015	34	12	2015/2/3 12:00	NA	NA	10	-0.866025404	0.5	0.64452538	55.34333	-18.23795	0.1138293	130.3044	100.7079	-11.96	0.006	36.23795	0	1	1	0	NA
1609	2015	34	12.5	2015/2/3 12:30	NA	NA	10.5	-0.923879533	0.382683432	0.706345016	54.90236	-17.28057	0.1243767	177.3658	135.5512	-11.92	0.006	35.28057	0	1	1	0	NA
1610	2015	34	13	2015/2/3 13:00	NA	NA	11	-0.965925826	0.258819045	0.77172707	53.17165	-16.68065	0.1314705	219.5653	167.9648	-11.78	0.006	34.68065	0	1	1	0	NA
1611	2015	34	13.5	2015/2/3 13:30	NA	NA	11.5	-0.991444861	0.130526192	0.847360188	51.27596	-16.0424	0.1394946	254.1003	196.0636	-11.58	0.006	34.0424	0	1	1	0	NA
1612	2015	34	14	2015/2/3 14:00	NA	NA	12	-1	1.22E-16	0.91619191	49.78588	-15.47019	0.1469634	268.0518	204.9644	-11.33	0.006	33.47019	0	1	1	0	NA
1613	2015	34	14.5	2015/2/3 14:30	NA	NA	12.5	-0.991444861	-0.130526192	0.973946077	49.22066	-14.8714	0.1551615	296.618	219.1783	-11.05	0.006	32.8714	0	1	1	0	NA
1614	2015	34	15	2015/2/3 15:00	NA	NA	13	-0.965925826	-0.258819045	0.980191103	49.36797	-14.75956	0.1563441	335.5016	231.3997	-10.74	0.006	32.75956	0	1	1	0	NA
1615	2015	34	15.5	2015/2/3 15:30	NA	NA	13.5	-0.923879533	-0.382683432	1.00269484	48.87798	-14.60216	0.1578677	326.7695	217.5606	-10.4	0.006	32.60216	0	1	1	0	NA
1616	2015	34	16	2015/2/3 16:00	NA	NA	14	-0.866025404	-0.5	1.06959549	48.40718	-13.9321	0.163245	261.6327	181.6668	-10.07	0.006	31.9321	0	1	1	0	NA
1617	2015	34	16.5	2015/2/3 16:30	NA	NA	14.5	-0.79335334	-0.608761429	1.091415478	50.05199	-13.29243	0.1657491	253.5209	187.4509	-9.75	0.006	31.29243	0	1	1	0	NA
1618	2015	34	17	2015/2/3 17:00	NA	NA	15	-0.707106781	-0.707106781	1.111532474	51.22001	-12.77984	0.1661988	187.5878	150.3677	-9.45	0.006	30.77984	0	1	1	0	NA
1619	2015	34	17.5	2015/2/3 17:30	NA	NA	15.5	-0.608761429	-0.79335334	1.051727536	53.47761	-12.87684	0.1586572	100.4615	88.44725	-9.19	0.006	30.87684	0	1	1	0	NA
1620	2015	34	18	2015/2/3 18:00	NA	NA	16	-0.5	-0.866025404	0.97245603	54.43492	-13.57949	0.1509063	109.3653	92.78169	-8.98	0.006	31.57949	0	1	1	0	NA
1621	2015	34	18.5	2015/2/3 18:30	NA	NA	16.5	-0.382683432	-0.923879533	0.570895334	73.96533	-13.24938	0.1548527	98.12603	88.24691	-8.84	0.006	31.24938	0	1	1	0	NA
1622	2015	34	19	2015/2/3 19:00	NA	NA	17	-0.258819045	-0.965925826	0.556176224	74.70997	-13.21401	0.1528749	8.172642	27.18631	-8.73	0.006	31.21401	0	1	1	0	NA
1623	2015	34	19.5	2015/2/3 19:30	NA	NA	17.5	-0.130526192	-0.991444861	0.860109925	71.90417	-9.101487	0.09921263	-13.7852	3.815577	-8.312280781	0.006	27.101487	0	1	1	0	NA
1624	2015	34	20	2015/2/3 20:00	NA	NA	18	-1.84E-16	-1	0.734004782	67.42214	-12.91813005	0.33715964	0.527414027	-13.46357667	-8.107486281	0.006	30.91813005	0	1	0	1	NA
1625	2015	34	20.5	2015/2/3 20:30	NA	NA	18.5	0.130526192	-0.991444861	0.864231004	61.4807	-12.96954538	0.342674139	-0.504250067	-14.64511333	-7.925755653	0.006	30.96954538	0	1	0	1	NA
1626	2015	34	21	2015/2/3 21:00	NA	NA	19	0.258819045	-0.965925826	0.916710702	58.84917	-13.05676878	0.348801303	-0.533214167	-13.53684333	-7.770087875	0.006	31.05676878	0	1	0	1	NA
1627	2015	34	21.5	2015/2/3 21:30	NA	NA	19.5	0.382683432	-0.923879533	0.942232187	57.27644	-13.1795067	0.355428826	-0.029050523	-4.209084133	-7.643481924	0.006	31.1795067	0	1	0	1	NA
1628	2015	34	22	2015/2/3 22:00	NA	NA	20	0.5	-0.866025404	0.981015544	54.93873	-13.33734309	0.362431028	-0.370741067	2.269142333	-7.548680361	0.006	31.33734309	0	1	0	1	NA
1629	2015	34	22.5	2015/2/3 22:30	NA	NA	20.5	0.608761429	-0.79335334	1.012916764	52.74005	-13.52785944	0.369687194	-0.171580533	3.776113	-7.485444908	0.006	31.52785944	0	1	0	1	NA
1630	2015	34	23	2015/2/3 23:00	NA	NA	21	0.707106781	-0.707106781	1.032401489	50.95359	-13.74734019	0.377078017	-0.098311383	3.711393	-7.451614164	0.006	31.74734019	0	1	0	1	NA
1631	2015	34	23.5	2015/2/3 23:30	NA	NA	21.5	0.79335334	-0.608761429	1.104425039	46.46308	-13.99204753	0.38447733	-0.191266833	3.154343	-7.444994679	0.006	31.99204753	0	1	0	1	NA
1632	2015	35	0	2015/2/4 0:00	NA	NA	22	0.866025404	-0.5	1.114450341	44.77611	-14.25822531	0.391754829	-0.511682733	2.007688667	-7.463392998	0.006	32.25822531	0	1	0	1	NA
1633	2015	35	0.5	2015/2/4 0:30	NA	NA	22.5	0.923879533	-0.382683432	1.126777656	42.83722	-14.54208121	0.398779064	-0.293197267	1.204815	-7.504615669	0.006	32.54208121	0	1	0	1	NA
1634	2015	35	1	2015/2/4 1:00	NA	NA	23	0.965925826	-0.258819045	1.086188978	43.51733	-14.83976959	0.405420434	-0.336090033	1.209956333	-7.566469241	0.006	32.83976959	0	1	0	1	NA
1635	2015	35	1.5	2015/2/4 1:30	NA	NA	23.5	0.991444861	-0.130526192	1.062093726	43.33751	-15.14737526	0.411554164	-0.426900967	1.122111333	-7.64676026	0.006	33.14737526	0	1	0	1	NA
1636	2015	35	2	2015/2/4 2:00	NA	NA	0	1	0	1.051579463	42.4104	-15.46089833	0.41706319	-0.4610964	0.874703967	-7.743295275	0.006	33.46089833	0	1	0	1	NA
1637	2015	35	2.5	2015/2/4 2:30	NA	NA	0.5	0.991444861	0.130526192	1.030982243	42.02761	-15.77624072	0.421840919	-0.4964227	0.498073	-7.853880833	0.006	33.77624072	0	1	0	1	NA
1638	2015	35	3	2015/2/4 3:00	NA	NA	1	0.965925826	0.258819045	1.028481943	40.62814	-16.08919416	0.425793806	-0.488345067	0.406562	-7.976323481	0.006	34.08919416	0	1	0	1	NA
1639	2015	35	3.5	2015/2/4 3:30	NA	NA	1.5	0.923879533	0.382683432	1.021355965	39.4991	-16.39543016	0.428843707	-0.4686546	0.1251961	-8.108429767	0.006	34.39543016	0	1	0	1	NA
1640	2015	35	4	2015/2/4 4:00	NA	NA	2	0.866025404	0.5	0.989915945	39.88195	-16.69049201	0.430929971	-0.539455767	-0.122920367	-8.248006238	0.006	34.69049201	0	1	0	1	NA
1641	2015	35	4.5	2015/2/4 4:30	NA	NA	2.5	0.79335334	0.608761429	0.947088513	41.10643	-16.96978899	0.432011232	-0.565915033	0.5172159	-8.392859443	0.006	34.96978899	0	1	0	1	NA
1642	2015	35	5	2015/2/4 5:00	NA	NA	3	0.707106781	0.707106781	0.914138737	41.89277	-17.22859289	0.432066872	-0.442673667	0.380590333	-8.540795929	0.006	35.22859289	0	1	0	1	NA
1643	2015	35	5.5	2015/2/4 5:30	NA	NA	3.5	0.608761429	0.79335334	0.884714978	42.63502	-17.46203684	0.431098123	-0.448782967	0.113992931	-8.689622243	0.006	35.46203684	0	1	0	1	NA
1644	2015	35	6	2015/2/4 6:00	NA	NA	4	0.5	0.866025404	0.846436013	44.15861	-17.66511651	0.429128807	-0.426360367	-0.064184073	-8.837144933	0.006	35.66511651	0	1	0	1	NA
1645	2015	35	6.5	2015/2/4 6:30	NA	NA	4.5	0.382683432	0.923879533	0.501027778	66.4696	-17.83269374	0.426205675	-0.447808833	-0.3132292	-8.981170546	0.006	35.83269374	0	1	0	1	NA
1646	2015	35	7	2015/2/4 7:00	NA	NA	5	0.258819045	0.965925826	0.528397257	64.25241	-17.95950237	0.422398366	-0.377164867	-0.433059367	-9.119505631	0.006	35.95950237	0	1	0	1	NA
1647	2015	35	7.5	2015/2/4 7:30	NA	NA	5.5	0.130526192	0.991444861	0.536399807	63.45963	-18.04015629	0.417798969	-0.374431167	-0.467909467	-9.249956734	0.006	36.04015629	0	1	0	1	NA
1648	2015	35	8	2015/2/4 8:00	NA	NA	6	6.12E-17	1	0.537763245	63.27565	-18.06915958	0.412521198	-0.385556067	-1.019437133	-9.370330403	0.006	36.06915958	0	1	0	1	NA
1649	2015	35	8.5	2015/2/4 8:30	NA	NA	6.5	-0.130526192	0.991444861	0.573771832	60.91124	-18.04091845	0.406699204	-0.500881433	-2.577000333	-9.478433187	0.006	36.04091845	0	1	0	1	NA
1650	2015	35	9	2015/2/4 9:00	NA	NA	7	-0.258819045	0.965925826	0.622530274	57.91915	-17.94975492	0.400486032	-0.487980633	-2.823501333	-9.572071632	0.006	35.94975492	0	1	0	1	NA
1651	2015	35	9.5	2015/2/4 9:30	NA	NA	7.5	-0.382683432	0.923879533	0.638155835	57.44834	-17.78992197	0.394051754	-0.5046104	-3.316464333	-9.649052286	0.006	35.78992197	0	1	0	1	NA
1652	2015	35	10	2015/2/4 10:00	NA	NA	8	-0.5	0.866025404	0.659127717	56.9914	-17.53615015	0.261966699	39.70940552	51.80403347	-9.707181696	0.006	35.53615015	0	1	1	0	NA
1653	2015	35	10.5	2015/2/4 10:30	NA	NA	8.5	-0.608761429	0.79335334	0.697398247	55.69643	-17.22154317	0.255657515	74.31963693	53.51256948	-9.744266411	0.006	35.22154317	0	1	1	0	NA
1654	2015	35	11	2015/2/4 11:00	NA	NA	9	-0.707106781	0.707106781	0.909901209	55.01363	-14.23095	0.1547338	58.86839	47.01371	-9.758112978	0.006	32.23095	0	1	1	0	NA
1655	2015	35	11.5	2015/2/4 11:30	NA	NA	9.5	-0.79335334	0.608761429	0.940649481	53.92021	-14.11939	0.1535792	85.61373	62.52647	-9.746527944	0.006	32.11939	0	1	1	0	NA
1656	2015	35	12	2015/2/4 12:00	NA	NA	10	-0.866025404	0.5	1.02982268	50.5505	-13.87707	0.1552782	97.77747	70.76561	-9.70734703	0.006	31.87707	0	1	1	0	NA
1657	2015	35	12.5	2015/2/4 12:30	NA	NA	10.5	-0.923879533	0.382683432	1.073827756	49.5882	-13.60289	0.1565298	97.87934	71.39657	-9.640156363	0.006	31.60289	0	1	1	0	NA
1658	2015	35	13	2015/2/4 13:00	NA	NA	11	-0.965925826	0.258819045	1.183818076	45.47538	-13.37047	0.1576315	105.1288	76.01216	-9.547255194	0.006	31.37047	0	1	1	0	NA
1659	2015	35	13.5	2015/2/4 13:30	NA	NA	11.5	-0.991444861	0.130526192	1.282088757	42.95003	-12.94951	0.160545	113.0139	82.50576	-9.431176165	0.006	30.94951	0	1	1	0	NA
1660	2015	35	14	2015/2/4 14:00	NA	NA	12	-1	1.22E-16	1.366318627	41.74072	-12.42639	0.1659221	123.8252	90.11131	-9.294451914	0.006	30.42639	0	1	1	0	NA
1661	2015	35	14.5	2015/2/4 14:30	NA	NA	12.5	-0.991444861	-0.130526192	1.474759168	39.84247	-11.88031	0.1708883	137.679	99.90787	-9.1	0.006	29.88031	0	1	1	0	NA
1662	2015	35	15	2015/2/4 15:00	NA	NA	13	-0.965925826	-0.258819045	1.522538117	39.94841	-11.46386	0.1723763	154.9346	110.0698	-8.98	0.006	29.46386	0	1	1	0	NA
1663	2015	35	15.5	2015/2/4 15:30	NA	NA	13.5	-0.923879533	-0.382683432	1.57004333	40.68676	-10.92817	0.1755251	162.4867	113.7192	-8.8	0.006	28.92817	0	1	1	0	NA
1664	2015	35	16	2015/2/4 16:00	NA	NA	14	-0.866025404	-0.5	1.633698252	41.72278	-10.21111	0.1815213	165.8732	114.5273	-8.6	0.006	28.21111	0	1	1	0	NA
1665	2015	35	16.5	2015/2/4 16:30	NA	NA	14.5	-0.79335334	-0.608761429	1.713471312	41.91739	-9.569474	0.1853377	203.1537	138.2877	-8.4	0.006	27.569474	0	1	1	0	NA
1666	2015	35	17	2015/2/4 17:00	NA	NA	15	-0.707106781	-0.707106781	1.738438483	42.56763	-9.244566	0.1859382	162.4122	111.0743	-8.19	0.006	27.244566	0	1	1	0	NA
1667	2015	35	17.5	2015/2/4 17:30	NA	NA	15.5	-0.608761429	-0.79335334	1.604868773	45.27944	-9.643263	0.1810137	122.7292	84.23339	-7.96	0.006	27.643263	0	1	1	0	NA
1668	2015	35	18	2015/2/4 18:00	NA	NA	16	-0.5	-0.866025404	0.836035411	70.83316	-9.931764	0.1856081	81.88427	56.48593	-7.758	0.006	27.931764	0	1	1	0	NA
1669	2015	35	18.5	2015/2/4 18:30	NA	NA	16.5	-0.382683432	-0.923879533	0.855723306	69.2172	-10.31639	0.1843504	60.46944	42.2175	-7.514581465	0.006	28.31639	0	1	1	0	NA
1670	2015	35	19	2015/2/4 19:00	NA	NA	17	-0.258819045	-0.965925826	0.916153107	66.65537	-10.46293	0.1849932	26.11233	21.76303	-7.30296016	0.006	28.46293	0	1	1	0	NA
1671	2015	35	19.5	2015/2/4 19:30	NA	NA	17.5	-0.130526192	-0.991444861	0.977771653	64.20995	-10.53398244	0.2278812	-1.975012575	-3.293093736	-7.107954772	0.006	28.53398244	0	1	1	0	NA
1672	2015	35	20	2015/2/4 20:00	NA	NA	18	-1.84E-16	-1	0.996375772	62.26887	-10.95790773	0.355246458	-0.461671367	-9.785127333	-6.935453943	0.006	28.95790773	0	1	0	1	NA
1673	2015	35	20.5	2015/2/4 20:30	NA	NA	18.5	0.130526192	-0.991444861	1.020170002	59.94572	-11.40731224	0.357592525	-2.995632	-13.29529667	-6.791346315	0.006	29.40731224	0	1	0	1	NA
1674	2015	35	21	2015/2/4 21:00	NA	NA	19	0.258819045	-0.965925826	1.049047547	57.18098	-11.88806584	0.360531714	-2.366049667	-14.79585333	-6.681520528	0.006	29.88806584	0	1	0	1	NA
1675	2015	35	21.5	2015/2/4 21:30	NA	NA	19.5	0.382683432	-0.923879533	1.02638989	56.37641	-12.38663797	0.364044692	-1.3788047	-15.29662	-6.611865227	0.006	30.38663797	0	1	0	1	NA
1676	2015	35	22	2015/2/4 22:00	NA	NA	20	0.5	-0.866025404	1.014234129	55.0895	-12.88955081	0.36809725	0.198858667	-10.441078	-6.588269051	0.006	30.88955081	0	1	0	1	NA
1677	2015	35	22.5	2015/2/4 22:30	NA	NA	20.5	0.608761429	-0.79335334	1.012183169	53.32459	-13.38510126	0.37263326	-0.547081833	-3.656477667	-6.614821812	0.006	31.38510126	0	1	0	1	NA
1678	2015	35	23	2015/2/4 23:00	NA	NA	21	0.707106781	-0.707106781	0.990741565	52.46043	-13.86856029	0.377548914	-0.3785981	-2.675033333	-6.688418	0.006	31.86856029	0	1	0	1	NA
1679	2015	35	23.5	2015/2/4 23:30	NA	NA	21.5	0.79335334	-0.608761429	0.973728167	51.43401	-14.33693769	0.3827239	-0.6824153	-3.662883667	-6.804153271	0.006	32.33693769	0	1	0	1	NA
1680	2015	36	0	2015/2/5 0:00	NA	NA	22	0.866025404	-0.5	0.947780792	50.92946	-14.78722486	0.38803377	-0.9645707	-3.12467	-6.957123283	0.006	32.78722486	0	1	0	1	NA
1681	2015	36	0.5	2015/2/5 0:30	NA	NA	22.5	0.923879533	-0.382683432	0.944966572	49.29525	-15.21637704	0.393352927	-0.227030357	-4.343825333	-7.142423695	0.006	33.21637704	0	1	0	1	NA
1682	2015	36	1	2015/2/5 1:00	NA	NA	23	0.965925826	-0.258819045	0.900832998	49.99939	-15.62129615	0.398557625	-0.283994	-3.340911667	-7.355150164	0.006	33.62129615	0	1	0	1	NA
1683	2015	36	1.5	2015/2/5 1:30	NA	NA	23.5	0.991444861	-0.130526192	0.87049152	50.12891	-15.99881451	0.403528943	-0.494519767	-2.652850333	-7.590398349	0.006	33.99881451	0	1	0	1	NA
1684	2015	36	2	2015/2/5 2:00	NA	NA	0	1	0	0.829976681	51.04142	-16.34567984	0.408155673	-0.444637233	-0.6725955	-7.843263906	0.006	34.34567984	0	1	0	1	NA
1685	2015	36	2.5	2015/2/5 2:30	NA	NA	0.5	0.991444861	0.130526192	0.856831413	48.10462	-16.6585416	0.412337076	-0.5716901	0.16815941	-8.108842494	0.006	34.6585416	0	1	0	1	NA
1686	2015	36	3	2015/2/5 3:00	NA	NA	1	0.965925826	0.258819045	0.83055392	48.50971	-16.93393908	0.41598546	-0.5590586	-1.178142123	-8.38222977	0.006	34.93393908	0	1	0	1	NA
1687	2015	36	3.5	2015/2/5 3:30	NA	NA	1.5	0.923879533	0.382683432	0.790905063	49.98303	-17.16829133	0.419028537	-0.6300661	-1.950494333	-8.658521393	0.006	35.16829133	0	1	0	1	NA
1688	2015	36	4	2015/2/5 4:00	NA	NA	2	0.866025404	0.5	0.779770144	49.88593	-17.35788922	0.421411509	-0.6329474	-1.355082667	-8.93281302	0.006	35.35788922	0	1	0	1	NA
1689	2015	36	4.5	2015/2/5 4:30	NA	NA	2.5	0.79335334	0.608761429	0.769021871	49.97979	-17.49888958	0.423098867	-0.490100867	-1.768833333	-9.20020031	0.006	35.49888958	0	1	0	1	NA
1690	2015	36	5	2015/2/5 5:00	NA	NA	3	0.707106781	0.707106781	0.761712474	50.08042	-17.58731175	0.424075845	-0.715775	-1.088792833	-9.455778919	0.006	35.58731175	0	1	0	1	NA
1691	2015	36	5.5	2015/2/5 5:30	NA	NA	3.5	0.608761429	0.79335334	0.384017695	74.76484	-17.61903641	0.424349532	-0.5825895	-0.823232467	-9.694644506	0.006	35.61903641	0	1	0	1	NA
1692	2015	36	6	2015/2/5 6:00	NA	NA	4	0.5	0.866025404	0.358935075	76.47183	-17.5898068	0.423949602	-0.7856372	-1.3154208	-9.911892729	0.006	35.5898068	0	1	0	1	NA
1693	2015	36	6.5	2015/2/5 6:30	NA	NA	4.5	0.382683432	0.923879533	0.302116122	80.3553	-17.49523232	0.422928662	-0.8177203	-2.541839	-10.10261925	0.006	35.49523232	0	1	0	1	NA
1694	2015	36	7	2015/2/5 7:00	NA	NA	5	0.258819045	0.965925826	0.232484921	85.09312	-17.33079435	0.421362206	-0.492953733	-0.785149033	-10.26191971	0.006	35.33079435	0	1	0	1	NA
1695	2015	36	7.5	2015/2/5 7:30	NA	NA	5.5	0.130526192	0.991444861	0.247496539	84.44953	-17.09185437	0.419348175	-0.918737667	-1.168469433	-10.38488979	0.006	35.09185437	0	1	0	1	NA
1696	2015	36	8	2015/2/5 8:00	NA	NA	6	6.12E-17	1	0.283098675	82.68589	-16.77366397	0.41700614	-0.987980367	-1.423126	-10.46662513	0.006	34.77366397	0	1	0	1	NA
1697	2015	36	8.5	2015/2/5 8:30	NA	NA	6.5	-0.130526192	0.991444861	0.246072489	85.45322	-16.37137694	0.414476106	-0.9099701	-1.287404333	-10.5022214	0.006	34.37137694	0	1	0	1	NA
1698	2015	36	9	2015/2/5 9:00	NA	NA	7	-0.258819045	0.965925826	0.207320107	88.23726	-15.8831929	0.411884795	-0.993710333	-3.277861333	-10.48825965	0.006	33.8831929	0	1	0	1	NA
1699	2015	36	9.5	2015/2/5 9:30	NA	NA	7.5	-0.382683432	0.923879533	0.187375677	89.85871	-15.31976254	0.409247253	-1.954845	-5.285239667	-10.42726248	0.006	33.31976254	0	1	0	1	NA
1700	2015	36	10	2015/2/5 10:00	NA	NA	8	-0.5	0.866025404	0.183018371	90.61203	-14.67534416	0.280946608	34.06622465	48.78500924	-10.32323791	0.006	32.67534416	0	1	1	0	NA
1701	2015	36	10.5	2015/2/5 10:30	NA	NA	8.5	-0.608761429	0.79335334	0.194464519	90.56516	-14.00256924	0.278222302	54.25938438	36.85555969	-10.18019394	0.006	32.00256924	0	1	1	0	NA
1702	2015	36	11	2015/2/5 11:00	NA	NA	9	-0.707106781	0.707106781	0.182317228	90.12182	-15.3327	0.1499293	62.84083	46.37396	-10.00213858	0.006	33.3327	0	1	1	0	NA
1703	2015	36	11.5	2015/2/5 11:30	NA	NA	9.5	-0.79335334	0.608761429	0.309905894	84.5919	-14.29867	0.163671	97.46344	70.92159	-9.793079842	0.006	32.29867	0	1	1	0	NA
1704	2015	36	12	2015/2/5 12:00	NA	NA	10	-0.866025404	0.5	0.4089208	81.56049	-13.11203	0.1785332	113.3647	84.38055	-9.557025724	0.006	31.11203	0	1	1	0	NA
1705	2015	36	12.5	2015/2/5 12:30	NA	NA	10.5	-0.923879533	0.382683432	0.375825388	84.75271	-11.81309	0.1913922	167.0738	118.4513	-9.14	0.006	29.81309	0	1	1	0	NA
1706	2015	36	13	2015/2/5 13:00	NA	NA	11	-0.965925826	0.258819045	0.283989727	89.28258	-10.91519	0.1885865	277.9536	177.1136	-9	0.006	28.91519	0	1	1	0	NA
1707	2015	36	13.5	2015/2/5 13:30	-9.028956877	1	11.5	-0.991444861	0.130526192	0.425902453	85.4836	-9.638555	0.1912141	285.328	180.4176	-8.79	0.006	27.638555	0	1	1	0	-9.028956877
1708	2015	36	14	2015/2/5 14:00	-3.738694351	0	12	-1	1.22E-16	0.944539068	70.68498	-8.45171	0.1977069	331.8518	202.7811	-8.51	0.006	26.45171	0	1	1	0	-3.738694351
1709	2015	36	14.5	2015/2/5 14:30	-4.075100197	0	12.5	-0.991444861	-0.130526192	1.223107553	63.70684	-7.878015	0.1959668	373.351	230.0998	-8.21	0.006	25.878015	0	1	1	0	-4.075100197
1710	2015	36	15	2015/2/5 15:00	-5.596627955	0	13	-0.965925826	-0.258819045	1.581003518	56.0779	-7.031449	0.1977671	400.7064	245.0629	-7.88	0.006	25.031449	0	1	1	0	-5.596627955
1711	2015	36	15.5	2015/2/5 15:30	-4.269017443	1	13.5	-0.923879533	-0.382683432	1.598165187	55.39366	-7.091567	0.1979542	286.0585	183.828	-7.518	0.006	25.091567	0	1	1	0	-4.269017443
1712	2015	36	16	2015/2/5 16:00	-5.057317895	0	14	-0.866025404	-0.5	1.513993248	55.51749	-7.751335	0.199295	300.6573	201.7259	-7.146	0.006	25.751335	0	1	1	0	-5.057317895
1713	2015	36	16.5	2015/2/5 16:30	-3.614322898	1	14.5	-0.79335334	-0.608761429	1.511995607	55.57786	-7.750851	0.2018245	294.144	205.9275	-6.815	0.006	25.750851	0	1	1	0	-3.614322898
1714	2015	36	17	2015/2/5 17:00	-2.645808649	0	15	-0.707106781	-0.707106781	1.513108845	56.31784	-7.525887	0.2083725	230.6137	177.1691	-6.521	0.006	25.525887	0	1	1	0	-2.645808649
1715	2015	36	17.5	2015/2/5 17:30	-3.640733598	0	15.5	-0.608761429	-0.79335334	1.534020764	55.45422	-7.601015	0.2127173	174.0691	148.4042	-6.253	0.006	25.601015	0	1	1	0	-3.640733598
1716	2015	36	18	2015/2/5 18:00	-1.0497265	0	16	-0.5	-0.866025404	1.611560392	52.48816	-7.795298	0.2160696	110.5278	111.9525	-6.023	0.006	25.795298	0	1	1	0	-1.0497265
1717	2015	36	18.5	2015/2/5 18:30	0.75179301	2	16.5	-0.382683432	-0.923879533	1.671450921	49.56464	-8.092464	0.2154595	58.15949	76.44938	-5.859	0.006	26.092464	0	1	1	0	0.75179301
1718	2015	36	19	2015/2/5 19:00	0.95482247	1	17	-0.258819045	-0.965925826	1.685249875	48.48587	-8.257722	0.2155413	7.35251	36.1082	-5.767	0.006	26.257722	0	1	1	0	0.95482247
1719	2015	36	19.5	2015/2/5 19:30	3.123525146	0	17.5	-0.130526192	-0.991444861	1.678369029	46.86949	-8.703268	0.2122295	-31.13017	2.616177	-5.734	0.006	26.703268	0	1	1	0	3.123525146
1720	2015	36	20	2015/2/5 20:00	1.059507098	2	18	-1.84E-16	-1	1.57047454	47.00602	-9.512143299	0.365320264	0.636848967	-2.154983033	-5.765	0.006	27.5121433	0	1	0	1	1.059507098
1721	2015	36	20.5	2015/2/5 20:30	-3.09954896	1	18.5	0.130526192	-0.991444861	1.53889704	45.47792	-10.12548806	0.36507061	-0.766014967	-4.407443333	-5.86	0.006	28.12548806	0	1	0	1	-3.09954896
1722	2015	36	21	2015/2/5 21:00	-0.505775542	2	19	0.258819045	-0.965925826	1.337311749	47.20862	-11.47453877	0.360201173	-0.797062033	-3.464007333	-6.005	0.006	29.47453877	0	1	0	1	-0.505775542
1723	2015	36	21.5	2015/2/5 21:30	30.86543426	1	19.5	0.382683432	-0.923879533	1.241378223	47.6721	-12.28522185	0.360008586	-1.715690667	-4.756721333	-6.182	0.006	30.28522185	0	1	0	1	NA
1724	2015	36	22	2015/2/5 22:00	NA	NA	20	0.5	-0.866025404	1.242360499	44.05849	-13.09448493	0.360868586	-1.663974333	-4.668844	-6.376	0.006	31.09448493	0	1	0	1	NA
1725	2015	36	22.5	2015/2/5 22:30	NA	NA	20.5	0.608761429	-0.79335334	1.214902708	42.54456	-13.69225429	0.364441332	-2.806081333	-8.418359	-6.579	0.006	31.69225429	0	1	0	1	NA
1726	2015	36	23	2015/2/5 23:00	NA	NA	21	0.707106781	-0.707106781	1.199372583	41.34736	-14.09850267	0.369566882	-2.234626333	-8.214563667	-6.784	0.006	32.09850267	0	1	0	1	NA
1727	2015	36	23.5	2015/2/5 23:30	NA	NA	21.5	0.79335334	-0.608761429	1.109282715	41.89464	-14.92736119	0.37186868	-2.080661333	-8.912663333	-6.988	0.006	32.92736119	0	1	0	1	NA
1728	2015	37	0	2015/2/6 0:00	NA	NA	22	0.866025404	-0.5	1.087773044	42.16445	-15.10659972	0.379262419	-3.195164	-9.858801	-7.187	0.006	33.10659972	0	1	0	1	NA
1729	2015	37	0.5	2015/2/6 0:30	NA	NA	22.5	0.923879533	-0.382683432	1.102868874	42.33589	-14.90543647	0.390228426	-1.682887333	-10.353	-7.38	0.006	32.90543647	0	1	0	1	NA
1730	2015	37	1	2015/2/6 1:00	NA	NA	23	0.965925826	-0.258819045	1.144236493	40.91238	-14.75584955	0.400582873	-1.970258333	-10.32823333	-7.563	0.006	32.75584955	0	1	0	1	NA
1731	2015	37	1.5	2015/2/6 1:30	NA	NA	23.5	0.991444861	-0.130526192	1.116087604	41.86442	-14.86009213	0.40845124	-2.642191667	-8.370049333	-7.74	0.006	32.86009213	0	1	0	1	NA
1732	2015	37	2	2015/2/6 2:00	NA	NA	0	1	0	0.967806472	42.75374	-16.37833458	0.404005384	-1.559375787	-7.504966333	-7.911	0.006	34.37833458	0	1	0	1	NA
1733	2015	37	2.5	2015/2/6 2:30	NA	NA	0.5	0.991444861	0.130526192	0.909009892	45.21683	-16.59983764	0.409676346	-0.362935273	-5.872587667	-8.08	0.006	34.59983764	0	1	0	1	NA
1734	2015	37	3	2015/2/6 3:00	NA	NA	1	0.965925826	0.258819045	0.213217238	88.09968	-15.68741442	0.423644129	0.0230533	-4.664763667	-8.23	0.006	33.68741442	0	1	0	1	NA
1735	2015	37	3.5	2015/2/6 3:30	NA	NA	1.5	0.923879533	0.382683432	0.211116754	87.55778	-16.33508813	0.424020019	-0.125833586	-4.425161333	-8.39	0.006	34.33508813	0	1	0	1	NA
1736	2015	37	4	2015/2/6 4:00	NA	NA	2	0.866025404	0.5	0.221357983	86.86566	-16.41531427	0.427689288	-0.273384943	-4.250560667	-8.54	0.006	34.41531427	0	1	0	1	NA
1737	2015	37	4.5	2015/2/6 4:30	NA	NA	2.5	0.79335334	0.608761429	0.23496825	85.57384	-16.81934205	0.428465273	-0.3278282	-4.243242	-8.68	0.006	34.81934205	0	1	0	1	NA
1738	2015	37	5	2015/2/6 5:00	NA	NA	3	0.707106781	0.707106781	0.239120231	84.24138	-17.65269664	0.423632757	-0.14715991	-4.078466667	-8.81	0.006	35.65269664	0	1	0	1	NA
1739	2015	37	5.5	2015/2/6 5:30	NA	NA	3.5	0.608761429	0.79335334	0.259922578	83.45066	-17.24806114	0.428379022	-0.124209333	-3.246181333	-8.93	0.006	35.24806114	0	1	0	1	NA
1740	2015	37	6	2015/2/6 6:00	NA	NA	4	0.5	0.866025404	0.276108894	82.72371	-17.04289625	0.429744232	-0.157812367	-2.976139	-9.05	0.006	35.04289625	0	1	0	1	NA
1741	2015	37	6.5	2015/2/6 6:30	NA	NA	4.5	0.382683432	0.923879533	0.306076438	80.44913	-17.28596597	0.426096792	-0.132312223	-2.540221667	-9.17	0.006	35.28596597	0	1	0	1	NA
1742	2015	37	7	2015/2/6 7:00	NA	NA	5	0.258819045	0.965925826	0.333952591	78.59716	-17.32523496	0.423337908	-0.409044267	-2.094363	-9.29	0.006	35.32523496	0	1	0	1	NA
1743	2015	37	7.5	2015/2/6 7:30	NA	NA	5.5	0.130526192	0.991444861	0.471456457	71.08796	-16.80562306	0.423585777	-0.6733791	-1.980722333	-9.41	0.006	34.80562306	0	1	0	1	NA
1744	2015	37	8	2015/2/6 8:00	NA	NA	6	6.12E-17	1	0.5368049	67.06961	-16.80951948	0.418698199	-1.1366719	-1.988154667	-9.54	0.006	34.80951948	0	1	0	1	NA
1745	2015	37	8.5	2015/2/6 8:30	NA	NA	6.5	-0.130526192	0.991444861	0.484136183	66.48915	-18.22644987	0.400589053	-1.267927333	-1.864510333	-9.66	0.006	36.22644987	0	1	0	1	NA
1746	2015	37	9	2015/2/6 9:00	NA	NA	7	-0.258819045	0.965925826	0.500681272	66.28806	-17.90394756	0.3963982	-1.289568767	-1.451565	-9.79	0.006	35.90394756	0	1	0	1	NA
1747	2015	37	9.5	2015/2/6 9:30	NA	NA	7.5	-0.382683432	0.923879533	0.493733453	66.5749	-17.96741269	0.387769287	-0.8134972	-0.466006667	-9.91	0.006	35.96741269	0	1	0	1	NA
1748	2015	37	10	2015/2/6 10:00	NA	NA	8	-0.5	0.866025404	0.458657988	64.51054	-19.51778739	0.240697156	41.58897495	54.96071954	-10.03	0.006	37.51778739	0	1	1	0	NA
1749	2015	37	10.5	2015/2/6 10:30	NA	NA	8.5	-0.608761429	0.79335334	0.41314926	63.69262	-20.97408	0.08818184	29.72757	21.19334	-10.16	0.006	38.97408	0	1	1	0	NA
1750	2015	37	11	2015/2/6 11:00	NA	NA	9	-0.707106781	0.707106781	0.471334174	63.3685	-19.56858	0.1011084	70.9326	47.36606	-10.27	0.006	37.56858	0	1	1	0	NA
1751	2015	37	11.5	2015/2/6 11:30	NA	NA	9.5	-0.79335334	0.608761429	0.630783386	60.87133	-16.94093	0.1291241	125.0473	79.95051	-10.34	0.006	34.94093	0	1	1	0	NA
1752	2015	37	12	2015/2/6 12:00	NA	NA	10	-0.866025404	0.5	0.682079311	60.60493	-16.0953	0.1399064	170.1955	109.9824	-10.36	0.006	34.0953	0	1	1	0	NA
1753	2015	37	12.5	2015/2/6 12:30	NA	NA	10.5	-0.923879533	0.382683432	0.864752717	60.16768	-13.37148	0.1795227	223.6495	145.2613	-10.31	0.006	31.37148	0	1	1	0	NA
1754	2015	37	13	2015/2/6 13:00	NA	NA	11	-0.965925826	0.258819045	0.829303529	61.7211	-13.3968	0.177732	273.8904	180.9808	-10.17	0.006	31.3968	0	1	1	0	NA
1755	2015	37	13.5	2015/2/6 13:30	NA	NA	11.5	-0.991444861	0.130526192	0.821851608	64.33718	-12.64157	0.1897363	304.8434	206.2567	-9.95	0.006	30.64157	0	1	1	0	NA
1756	2015	37	14	2015/2/6 14:00	-3.737930061	0	12	-1	1.22E-16	0.839234247	65.24708	-12.06617	0.1991314	328.903	209.9732	-9.67	0.006	30.06617	0	1	1	0	-3.737930061
1757	2015	37	14.5	2015/2/6 14:30	-6.552307072	0	12.5	-0.991444861	-0.130526192	0.809888137	68.84018	-11.15545	0.2090995	351.1465	208.9319	-9.34	0.006	29.15545	0	1	1	0	-6.552307072
1758	2015	37	15	2015/2/6 15:00	-4.23219731	0	13	-0.965925826	-0.258819045	0.83448682	67.77983	-11.19949	0.191685	355.3129	218.7005	-8.98	0.006	29.19949	0	1	1	0	-4.23219731
1759	2015	37	15.5	2015/2/6 15:30	-6.750268737	0	13.5	-0.923879533	-0.382683432	0.823136355	69.62953	-10.63341	0.1836709	333.5955	218.8626	-8.61	0.006	28.63341	0	1	1	0	-6.750268737
1760	2015	37	16	2015/2/6 16:00	-4.315687069	0	14	-0.866025404	-0.5	0.839551905	69.43011	-10.46836	0.1805322	303.2619	211.3924	-8.23	0.006	28.46836	0	1	1	0	-4.315687069
1761	2015	37	16.5	2015/2/6 16:30	-1.582441451	0	14.5	-0.79335334	-0.608761429	0.957249398	66.13695	-10.10636	0.1810014	258.2255	194.6751	-7.869	0.006	28.10636	0	1	1	0	-1.582441451
1762	2015	37	17	2015/2/6 17:00	-4.885410597	0	15	-0.707106781	-0.707106781	0.953091142	66.58005	-9.995622	0.18079	209.1489	172.0534	-7.536	0.006	27.995622	0	1	1	0	-4.885410597
1763	2015	37	17.5	2015/2/6 17:30	-2.820395607	0	15.5	-0.608761429	-0.79335334	0.86630736	69.17144	-10.18091	0.1782929	156.7679	142.8886	-7.246	0.006	28.18091	0	1	1	0	-2.820395607
1764	2015	37	18	2015/2/6 18:00	-1.07234423	0	16	-0.5	-0.866025404	0.881734389	67.78069	-10.51249	0.1749421	103.4449	108.6133	-7.012	0.006	28.51249	0	1	1	0	-1.07234423
1765	2015	37	18.5	2015/2/6 18:30	-0.55013499	0	16.5	-0.382683432	-0.923879533	0.917804606	65.28056	-10.94488	0.1729728	56.67061	74.84761	-6.857	0.006	28.94488	0	1	1	0	-0.55013499
1766	2015	37	19	2015/2/6 19:00	-0.938911678	1	17	-0.258819045	-0.965925826	0.918971386	64.22301	-11.30229	0.1710341	12.71179	39.9672	-6.783	0.006	29.30229	0	1	1	0	-0.938911678
1767	2015	37	19.5	2015/2/6 19:30	0.109359355	2	17.5	-0.130526192	-0.991444861	0.889235086	63.19459	-12.06012	0.1656181	-23.19729	9.042998	-6.771	0.006	30.06012	0	1	1	0	0.109359355
1768	2015	37	20	2015/2/6 20:00	-0.230392853	2	18	-1.84E-16	-1	0.922621999	60.19047	-12.57207655	0.336793827	-1.686990667	-9.897377333	-6.817	0.006	30.57207655	0	1	0	1	-0.230392853
1769	2015	37	20.5	2015/2/6 20:30	-0.144674981	2	18.5	0.130526192	-0.991444861	0.993492566	55.66465	-12.98466993	0.338581047	-3.450210667	-11.98165333	-6.924	0.006	30.98466993	0	1	0	1	-0.144674981
1770	2015	37	21	2015/2/6 21:00	0.43056307	0	19	0.258819045	-0.965925826	1.105024324	49.67769	-13.23232803	0.342372538	-1.982481667	-12.66066333	-7.081	0.006	31.23232803	0	1	0	1	NA
1771	2015	37	21.5	2015/2/6 21:30	1.270868826	1	19.5	0.382683432	-0.923879533	1.105384792	46.4862	-13.9762829	0.343119278	-2.961166333	-11.76291667	-7.267	0.006	31.9762829	0	1	0	1	1.270868826
1772	2015	37	22	2015/2/6 22:00	NA	NA	20	0.5	-0.866025404	1.082592435	46.22451	-14.28754099	0.348091796	-2.731915	-10.205936	-7.467	0.006	32.28754099	0	1	0	1	NA
1773	2015	37	22.5	2015/2/6 22:30	NA	NA	20.5	0.608761429	-0.79335334	1.027666289	46.229	-14.91413478	0.351410897	-3.232907333	-8.801583333	-7.672	0.006	32.91413478	0	1	0	1	NA
1774	2015	37	23	2015/2/6 23:00	NA	NA	21	0.707106781	-0.707106781	0.913879701	47.08367	-16.12523842	0.349825462	-2.425736667	-8.533732333	-7.877	0.006	34.12523842	0	1	0	1	NA
1775	2015	37	23.5	2015/2/6 23:30	NA	NA	21.5	0.79335334	-0.608761429	0.864149422	47.19949	-16.76242495	0.353732097	-0.959235567	-8.535575	-8.08	0.006	34.76242495	0	1	0	1	NA
1776	2015	38	0	2015/2/7 0:00	NA	NA	22	0.866025404	-0.5	0.859381431	46.86042	-16.90336175	0.361881351	0.063914827	-6.365975333	-8.28	0.006	34.90336175	0	1	0	1	NA
1777	2015	38	0.5	2015/2/7 0:30	NA	NA	22.5	0.923879533	-0.382683432	0.85035312	46.3815	-17.13364951	0.369203303	-0.3040514	-5.252644667	-8.48	0.006	35.13364951	0	1	0	1	NA
1778	2015	38	1	2015/2/7 1:00	NA	NA	23	0.965925826	-0.258819045	0.859866573	45.4552	-17.20432025	0.377741169	-0.029778963	-5.329959	-8.66	0.006	35.20432025	0	1	0	1	NA
1779	2015	38	1.5	2015/2/7 1:30	NA	NA	23.5	0.991444861	-0.130526192	0.88861542	44.0022	-17.12664668	0.386663618	-0.532885933	-4.851511667	-8.84	0.006	35.12664668	0	1	0	1	NA
1780	2015	38	2	2015/2/7 2:00	NA	NA	0	1	0	0.918435003	42.33695	-17.08303178	0.395690182	-0.615135267	-4.956028333	-9.01	0.006	35.08303178	0	1	0	1	NA
1781	2015	38	2.5	2015/2/7 2:30	NA	NA	0.5	0.991444861	0.130526192	0.95395098	41.2596	-16.8538561	0.404736023	-0.140762233	-4.562154333	-9.17	0.006	34.8538561	0	1	0	1	NA
1782	2015	38	3	2015/2/7 3:00	NA	NA	1	0.965925826	0.258819045	0.910945858	41.77869	-17.29282279	0.407812031	-0.185028433	-4.264061	-9.33	0.006	35.29282279	0	1	0	1	NA
1783	2015	38	3.5	2015/2/7 3:30	NA	NA	1.5	0.923879533	0.382683432	0.442844864	72.00465	-17.16398814	0.414729063	-0.180793667	-4.273414333	-9.48	0.006	35.16398814	0	1	0	1	NA
1784	2015	38	4	2015/2/7 4:00	NA	NA	2	0.866025404	0.5	0.495312894	68.90785	-17.0809139	0.42026927	-0.1959806	-3.538702	-9.62	0.006	35.0809139	0	1	0	1	NA
1785	2015	38	4.5	2015/2/7 4:30	NA	NA	2.5	0.79335334	0.608761429	0.519614765	67.74586	-16.9487845	0.425006483	-0.315039867	-3.551898333	-9.77	0.006	34.9487845	0	1	0	1	NA
1786	2015	38	5	2015/2/7 5:00	NA	NA	3	0.707106781	0.707106781	0.467695225	71.38931	-16.77646793	0.428492864	-0.082097517	-3.483639	-9.91	0.006	34.77646793	0	1	0	1	NA
1787	2015	38	5.5	2015/2/7 5:30	NA	NA	3.5	0.608761429	0.79335334	0.431473286	73.82135	-16.67923981	0.430542895	-0.302945933	-3.165293667	-10.05	0.006	34.67923981	0	1	0	1	NA
1788	2015	38	6	2015/2/7 6:00	NA	NA	4	0.5	0.866025404	0.416649335	73.76682	-17.11642566	0.426928388	-0.03734464	-3.577757333	-10.18	0.006	35.11642566	0	1	0	1	NA
1789	2015	38	6.5	2015/2/7 6:30	NA	NA	4.5	0.382683432	0.923879533	0.431684136	72.45468	-17.27365882	0.423930147	-0.238463873	-3.546107	-10.31	0.006	35.27365882	0	1	0	1	NA
1790	2015	38	7	2015/2/7 7:00	NA	NA	5	0.258819045	0.965925826	0.436809254	71.644	-17.47581518	0.419813088	-1.236764933	-3.590484667	-10.43	0.006	35.47581518	0	1	0	1	NA
1791	2015	38	7.5	2015/2/7 7:30	NA	NA	5.5	0.130526192	0.991444861	0.419585315	71.44366	-18.02934364	0.411112977	-1.4710835	-3.603625333	-10.55	0.006	36.02934364	0	1	0	1	NA
1792	2015	38	8	2015/2/7 8:00	NA	NA	6	6.12E-17	1	0.45457224	68.6462	-18.18535205	0.405156619	-1.242173867	-3.444522667	-10.65	0.006	36.18535205	0	1	0	1	NA
1793	2015	38	8.5	2015/2/7 8:30	NA	NA	6.5	-0.130526192	0.991444861	0.516499107	64.67086	-18.08799008	0.399740352	-0.512060533	-2.22518	-10.76	0.006	36.08799008	0	1	0	1	NA
1794	2015	38	9	2015/2/7 9:00	NA	NA	7	-0.258819045	0.965925826	0.634485959	56.73495	-18.05174231	0.393362222	-0.676894933	-0.4503549	-10.86	0.006	36.05174231	0	1	0	1	NA
1795	2015	38	9.5	2015/2/7 9:30	NA	NA	7.5	-0.382683432	0.923879533	0.711955862	50.74971	-18.21941138	0.384063993	-0.7039975	-0.244702067	-10.95	0.006	36.21941138	0	1	0	1	NA
1796	2015	38	10	2015/2/7 10:00	NA	NA	8	-0.5	0.866025404	0.729456887	48.67143	-18.41799825	0.247953472	53.81517423	59.60452821	-11.05	0.006	36.41799825	0	1	1	0	NA
1797	2015	38	10.5	2015/2/7 10:30	NA	NA	8.5	-0.608761429	0.79335334	0.844469562	48.70349	-16.69314	0.1331231	31.17814	21.97289	-11.13	0.006	34.69314	0	1	1	0	NA
1798	2015	38	11	2015/2/7 11:00	NA	NA	9	-0.707106781	0.707106781	0.888333754	47.88057	-16.28176	0.1376406	76.2573	50.05334	-11.2	0.006	34.28176	0	1	1	0	NA
1799	2015	38	11.5	2015/2/7 11:30	NA	NA	9.5	-0.79335334	0.608761429	1.055129418	45.87637	-14.67546	0.1599475	132.2202	83.78307	-11.22	0.006	32.67546	0	1	1	0	NA
1800	2015	38	12	2015/2/7 12:00	NA	NA	10	-0.866025404	0.5	1.232733425	44.46665	-13.10006	0.1845078	186.7202	118.7023	-11.18	0.006	31.10006	0	1	1	0	NA
1801	2015	38	12.5	2015/2/7 12:30	NA	NA	10.5	-0.923879533	0.382683432	1.542435601	42.74905	-10.70806	0.2288052	234.7576	152.7872	-11.07	0.006	28.70806	0	1	1	0	NA
1802	2015	38	13	2015/2/7 13:00	NA	NA	11	-0.965925826	0.258819045	1.498162506	42.11803	-11.20739	0.2170813	255.139	182.5885	-10.86	0.006	29.20739	0	1	1	0	NA
1803	2015	38	13.5	2015/2/7 13:30	NA	NA	11.5	-0.991444861	0.130526192	1.514522485	43.03393	-10.87366	0.2221257	265.0481	200.0178	-10.58	0.006	28.87366	0	1	1	0	NA
1804	2015	38	14	2015/2/7 14:00	NA	NA	12	-1	1.22E-16	1.702345731	44.93547	-8.97708	0.2532609	281.7561	203.49	-10.24	0.006	26.97708	0	1	1	0	NA
1805	2015	38	14.5	2015/2/7 14:30	NA	NA	12.5	-0.991444861	-0.130526192	1.870987514	46.64127	-7.369069	0.2623206	310.508	204.5385	-9.85	0.006	25.369069	0	1	1	0	NA
1806	2015	38	15	2015/2/7 15:00	-30.70127984	1	13	-0.965925826	-0.258819045	2.090637208	47.14461	-5.808969	0.2502307	341.8919	196.9651	-9.42	0.006	23.808969	0	1	1	0	NA
1807	2015	38	15.5	2015/2/7 15:30	-3.362497005	0	13.5	-0.923879533	-0.382683432	1.908451496	49.73846	-6.340428	0.2245845	326.6935	191.4793	-8.97	0.006	24.340428	0	1	1	0	-3.362497005
1808	2015	38	16	2015/2/7 16:00	-4.357234961	0	14	-0.866025404	-0.5	0.55451476	85.43672	-6.304308	0.2235836	310.3452	191.4686	-8.51	0.006	24.304308	0	1	1	0	-4.357234961
1809	2015	38	16.5	2015/2/7 16:30	-5.028757086	0	14.5	-0.79335334	-0.608761429	0.611932707	84.59835	-5.750502	0.2313628	288.0002	175.9881	-8.08	0.006	23.750502	0	1	1	0	-5.028757086
1810	2015	38	17	2015/2/7 17:00	-4.074822254	1	15	-0.707106781	-0.707106781	0.702245589	83.27258	-5.029649	0.2350462	243.2222	152.2155	-7.684	0.006	23.029649	0	1	1	0	-4.074822254
1811	2015	38	17.5	2015/2/7 17:30	-1.569071525	0	15.5	-0.608761429	-0.79335334	0.837343989	80.00472	-5.062399	0.2333186	165.1603	125.3135	-7.336	0.006	23.062399	0	1	1	0	-1.569071525
1812	2015	38	18	2015/2/7 18:00	-2.078095675	1	16	-0.5	-0.866025404	1.023823154	75.12929	-5.286989	0.2289513	107.2607	99.35354	-7.048	0.006	23.286989	0	1	1	0	-2.078095675
1813	2015	38	18.5	2015/2/7 18:30	0.161235935	0	16.5	-0.382683432	-0.923879533	1.091890627	71.09497	-6.407332	0.2272139	55.06542	68.07779	-6.842	0.006	24.407332	0	1	1	0	0.161235935
1814	2015	38	19	2015/2/7 19:00	0.097796075	1	17	-0.258819045	-0.965925826	1.155731125	67.57819	-7.157019	0.2247816	7.330687	32.59213	-6.717	0.006	25.157019	0	1	1	0	0.097796075
1815	2015	38	19.5	2015/2/7 19:30	-1.648623547	2	17.5	-0.130526192	-0.991444861	1.220720709	64.15741	-7.743004	0.2184956	-30.47518	2.236664	-6.657	0.006	25.743004	0	1	1	0	-1.648623547
1816	2015	38	20	2015/2/7 20:00	0.900049904	1	18	-1.84E-16	-1	1.298227115	60.59386	-8.168108747	0.374519071	1.7625953	-6.664101333	-6.666	0.006	26.16810875	0	1	0	1	0.900049904
1817	2015	38	20.5	2015/2/7 20:30	0.172460757	0	18.5	0.130526192	-0.991444861	1.372570407	55.71945	-8.943624624	0.373036945	-0.734743867	-8.220607	-6.743	0.006	26.94362462	0	1	0	1	NA
1818	2015	38	21	2015/2/7 21:00	-0.32928714	2	19	0.258819045	-0.965925826	1.413710337	52.53493	-9.448727917	0.374451876	-0.806841133	-10.011849	-6.868	0.006	27.44872792	0	1	0	1	-0.32928714
1819	2015	38	21.5	2015/2/7 21:30	0.519044391	1	19.5	0.382683432	-0.923879533	1.428476461	50.76487	-9.779320602	0.378871439	-1.862471333	-10.78157667	-7.02	0.006	27.7793206	0	1	0	1	0.519044391
1820	2015	38	22	2015/2/7 22:00	0.419319143	1	20	0.5	-0.866025404	1.324439105	49.83274	-10.9611125	0.376818143	-2.583395333	-10.78734667	-7.185	0.006	28.9611125	0	1	0	1	0.419319143
1821	2015	38	22.5	2015/2/7 22:30	0.649753876	1	20.5	0.608761429	-0.79335334	1.240195463	48.40611	-12.12295366	0.375014835	-1.496117667	-8.599351333	-7.356	0.006	30.12295366	0	1	0	1	0.649753876
1822	2015	38	23	2015/2/7 23:00	-0.422670271	2	21	0.707106781	-0.707106781	1.241894369	45.72417	-12.7291027	0.378693093	-1.663638333	-7.184110333	-7.528	0.006	30.7291027	0	1	0	1	-0.422670271
1823	2015	38	23.5	2015/2/7 23:30	0.468773033	2	21.5	0.79335334	-0.608761429	1.261874337	44.74915	-12.75171323	0.387950297	-1.642421333	-6.402071	-7.697	0.006	30.75171323	0	1	0	1	0.468773033
1824	2015	39	0	2015/2/8 0:00	4.832787271	1	22	0.866025404	-0.5	1.13899152	44.0344	-14.15612452	0.385341243	-1.009482567	-5.333475	-7.864	0.006	32.15612452	0	1	0	1	4.832787271
1825	2015	39	0.5	2015/2/8 0:30	0.512260498	1	22.5	0.923879533	-0.382683432	1.076394553	43.77885	-14.89288468	0.38866632	-0.6423328	-4.713530333	-8.03	0.006	32.89288468	0	1	0	1	0.512260498
1826	2015	39	1	2015/2/8 1:00	-1.431092182	2	23	0.965925826	-0.258819045	1.070161896	44.75531	-14.75197922	0.398658566	-1.1507777	-4.337506667	-8.19	0.006	32.75197922	0	1	0	1	-1.431092182
1827	2015	39	1.5	2015/2/8 1:30	3.022095636	1	23.5	0.991444861	-0.130526192	1.069777187	45.78429	-14.52977057	0.409362003	-0.469599	-4.072782	-8.35	0.006	32.52977057	0	1	0	1	3.022095636
1828	2015	39	2	2015/2/8 2:00	5.936272643	1	0	1	0	0.99369034	47.28793	-15.07903681	0.413201796	-0.541776733	-3.229607	-8.49	0.006	33.07903681	0	1	0	1	5.936272643
1829	2015	39	2.5	2015/2/8 2:30	NA	NA	0.5	0.991444861	0.130526192	0.985671304	48.37659	-14.92571817	0.421748164	-0.463142933	-2.913476333	-8.63	0.006	32.92571817	0	1	0	1	NA
1830	2015	39	3	2015/2/8 3:00	NA	NA	1	0.965925826	0.258819045	1.042288596	48.66216	-14.18535093	0.434790642	-0.440504167	-2.803603	-8.77	0.006	32.18535093	0	1	0	1	NA
1831	2015	39	3.5	2015/2/8 3:30	NA	NA	1.5	0.923879533	0.382683432	0.942482686	50.35417	-14.99473332	0.433574931	-0.501826233	-2.859479	-8.9	0.006	32.99473332	0	1	0	1	NA
1832	2015	39	4	2015/2/8 4:00	NA	NA	2	0.866025404	0.5	0.466304391	74.18221	-15.59155549	0.433512593	-0.473924833	-1.600482667	-9.03	0.006	33.59155549	0	1	0	1	NA
1833	2015	39	4.5	2015/2/8 4:30	NA	NA	2.5	0.79335334	0.608761429	0.474777867	74.51955	-15.21870713	0.440013697	-0.644007967	-0.892134	-9.15	0.006	33.21870713	0	1	0	1	NA
1834	2015	39	5	2015/2/8 5:00	NA	NA	3	0.707106781	0.707106781	0.479033451	73.0477	-15.78337871	0.437488011	-0.646667733	-1.509653333	-9.27	0.006	33.78337871	0	1	0	1	NA
1835	2015	39	5.5	2015/2/8 5:30	NA	NA	3.5	0.608761429	0.79335334	0.522056762	69.12815	-16.37523069	0.433925438	-0.688126367	-0.992282567	-9.39	0.006	34.37523069	0	1	0	1	NA
1836	2015	39	6	2015/2/8 6:00	NA	NA	4	0.5	0.866025404	0.598954007	66.18115	-15.82552574	0.438096949	-0.5537892	-0.2950162	-9.52	0.006	33.82552574	0	1	0	1	NA
1837	2015	39	6.5	2015/2/8 6:30	NA	NA	4.5	0.382683432	0.923879533	0.645481952	64.00883	-15.67574945	0.437725109	-0.568676267	-0.216495467	-9.64	0.006	33.67574945	0	1	0	1	NA
1838	2015	39	7	2015/2/8 7:00	NA	NA	5	0.258819045	0.965925826	0.794842161	56.55692	-15.43715174	0.437283113	-0.6518093	0.2467302	-9.76	0.006	33.43715174	0	1	0	1	NA
1839	2015	39	7.5	2015/2/8 7:30	NA	NA	5.5	0.130526192	0.991444861	0.875122148	52.37062	-15.38664082	0.433686076	-0.603783667	0.147808957	-9.87	0.006	33.38664082	0	1	0	1	NA
1840	2015	39	8	2015/2/8 8:00	NA	NA	6	6.12E-17	1	0.873110577	51.46677	-15.63886325	0.426860957	-0.564016467	0.07575931	-9.98	0.006	33.63886325	0	1	0	1	NA
1841	2015	39	8.5	2015/2/8 8:30	NA	NA	6.5	-0.130526192	0.991444861	0.885192537	50.04836	-15.81857214	0.419267471	-0.657611667	0.145038267	-10.07	0.006	33.81857214	0	1	0	1	NA
1842	2015	39	9	2015/2/8 9:00	NA	NA	7	-0.258819045	0.965925826	0.906454558	49.93833	-15.56156448	0.414353779	-0.651591267	0.07845585	-10.16	0.006	33.56156448	0	1	0	1	NA
1843	2015	39	9.5	2015/2/8 9:30	NA	NA	7.5	-0.382683432	0.923879533	0.917928743	49.28603	-15.56594825	0.406483561	-0.352651267	0.4603755	-10.24	0.006	33.56594825	0	1	0	1	NA
1844	2015	39	10	2015/2/8 10:00	NA	NA	8	-0.5	0.866025404	0.946381345	47.22334	-15.67750478	0.271231742	64.91468552	66.25064303	-10.32	0.006	33.67750478	0	1	1	0	NA
1845	2015	39	10.5	2015/2/8 10:30	NA	NA	8.5	-0.608761429	0.79335334	1.027961084	45.65079	-15.03917	0.1547859	33.49663	22.67372	-10.39	0.006	33.03917	0	1	1	0	NA
1846	2015	39	11	2015/2/8 11:00	NA	NA	9	-0.707106781	0.707106781	1.079567566	44.56769	-14.68744	0.1595947	61.45722	42.22087	-10.43	0.006	32.68744	0	1	1	0	NA
1847	2015	39	11.5	2015/2/8 11:30	NA	NA	9.5	-0.79335334	0.608761429	1.160708844	43.82525	-13.97253	0.1707467	96.46403	65.5595	-10.41	0.006	31.97253	0	1	1	0	NA
1848	2015	39	12	2015/2/8 12:00	NA	NA	10	-0.866025404	0.5	1.232052311	42.97056	-13.43114	0.1789131	129.5368	86.99811	-10.31	0.006	31.43114	0	1	1	0	NA
1849	2015	39	12.5	2015/2/8 12:30	NA	NA	10.5	-0.923879533	0.382683432	1.344367331	42.16161	-12.53631	0.1935515	241.1691	157.5148	-10.17	0.006	30.53631	0	1	1	0	NA
1850	2015	39	13	2015/2/8 13:00	NA	NA	11	-0.965925826	0.258819045	1.433864147	41.95976	-11.78504	0.2071748	275.126	181.3643	-9.95	0.006	29.78504	0	1	1	0	NA
1851	2015	39	13.5	2015/2/8 13:30	-113.8421981	1	11.5	-0.991444861	0.130526192	1.521628616	42.10489	-11.01688	0.2213188	247.251	166.3033	-9.65	0.006	29.01688	0	1	1	0	NA
1852	2015	39	14	2015/2/8 14:00	-4.204947627	1	12	-1	1.22E-16	1.574660865	41.93784	-10.62554	0.2242851	246.3322	155.9454	-9.29	0.006	28.62554	0	1	1	0	-4.204947627
1853	2015	39	14.5	2015/2/8 14:30	-4.684039186	0	12.5	-0.991444861	-0.130526192	1.620859607	42.71359	-10.09495	0.2192213	273.8958	163.3749	-8.93	0.006	28.09495	0	1	1	0	-4.684039186
1854	2015	39	15	2015/2/8 15:00	-4.446976306	0	13	-0.965925826	-0.258819045	1.626606092	44.23295	-9.712437	0.2117841	247.5879	147.1925	-8.56	0.006	27.712437	0	1	1	0	-4.446976306
1855	2015	39	15.5	2015/2/8 15:30	-4.304609786	0	13.5	-0.923879533	-0.382683432	1.612308096	46.77399	-9.235201	0.2125894	273.1127	162.1494	-8.2	0.006	27.235201	0	1	1	0	-4.304609786
1856	2015	39	16	2015/2/8 16:00	-6.786692794	0	14	-0.866025404	-0.5	1.631698172	48.78769	-8.594291	0.2162928	274.8123	169.3419	-7.841	0.006	26.594291	0	1	1	0	-6.786692794
1857	2015	39	16.5	2015/2/8 16:30	-2.176972327	0	14.5	-0.79335334	-0.608761429	0.768753774	76.47915	-8.269582	0.2174505	228.1793	148.7853	-7.484	0.006	26.269582	0	1	1	0	-2.176972327
1858	2015	39	17	2015/2/8 17:00	-6.618762303	0	15	-0.707106781	-0.707106781	0.878744368	73.90843	-7.886196	0.2200746	249.4754	162.9504	-7.146	0.006	25.886196	0	1	1	0	-6.618762303
1859	2015	39	17.5	2015/2/8 17:30	-5.025688802	1	15.5	-0.608761429	-0.79335334	1.051927993	68.84477	-7.853981	0.2226576	147.9649	97.81231	-6.842	0.006	25.853981	0	1	1	0	-5.025688802
1860	2015	39	18	2015/2/8 18:00	-0.522914805	0	16	-0.5	-0.866025404	1.111195513	66.43182	-8.107052	0.2256691	87.75023	58.32748	-6.576	0.006	26.107052	0	1	1	0	-0.522914805
1861	2015	39	18.5	2015/2/8 18:30	-7.165804907	1	16.5	-0.382683432	-0.923879533	1.103034366	64.69699	-8.842664	0.2233481	62.12336	44.054	-6.38	0.006	26.842664	0	1	1	0	-7.165804907
1862	2015	39	19	2015/2/8 19:00	-15.4976133	1	17	-0.258819045	-0.965925826	1.149281711	61.30515	-9.483986	0.2184416	36.116	30.4216	-6.262	0.006	27.483986	0	1	1	0	-15.4976133
1863	2015	39	19.5	2015/2/8 19:30	2.395237709	1	17.5	-0.130526192	-0.991444861	1.191802704	59.01899	-9.749643	0.215749	5.518627	13.27485	-6.211	0.006	27.749643	0	1	1	0	2.395237709
1864	2015	39	20	2015/2/8 20:00	-0.736926677	2	18	-1.84E-16	-1	1.187754928	59.00078	-9.798066089	0.360868471	-0.3814	-6.521724333	-6.209	0.006	27.79806609	0	1	0	1	-0.736926677
1865	2015	39	20.5	2015/2/8 20:30	0.108881655	1	18.5	0.130526192	-0.991444861	1.232430291	56.01435	-10.21751048	0.362614728	-2.024246333	-9.734906667	-6.247	0.006	28.21751048	0	1	0	1	0.108881655
1866	2015	39	21	2015/2/8 21:00	0.088078616	0	19	0.258819045	-0.965925826	1.256132851	54.39056	-10.4330016	0.367246475	-2.884666	-8.968087333	-6.318	0.006	28.4330016	0	1	0	1	NA
1867	2015	39	21.5	2015/2/8 21:30	0.716559016	1	19.5	0.382683432	-0.923879533	1.251797508	54.64395	-10.40654306	0.37462608	-1.388173333	-9.772168	-6.406	0.006	28.40654306	0	1	0	1	0.716559016
1868	2015	39	22	2015/2/8 22:00	0.285752987	0	20	0.5	-0.866025404	1.273410449	53.54148	-10.49286305	0.381796299	-1.0485544	-9.675844333	-6.491	0.006	28.49286305	0	1	0	1	0.285752987
1869	2015	39	22.5	2015/2/8 22:30	0.163199321	1	20.5	0.608761429	-0.79335334	1.304400158	51.27027	-10.78873817	0.387818827	-1.588624333	-9.190474	-6.571	0.006	28.78873817	0	1	0	1	0.163199321
1870	2015	39	23	2015/2/8 23:00	0.190018284	1	21	0.707106781	-0.707106781	1.373573968	47.45206	-11.08481374	0.394661211	-1.527803333	-9.027224667	-6.656	0.006	29.08481374	0	1	0	1	0.190018284
1871	2015	39	23.5	2015/2/8 23:30	0.286271527	1	21.5	0.79335334	-0.608761429	1.429593917	44.96762	-11.16219839	0.403035062	-1.889553667	-8.895030333	-6.756	0.006	29.16219839	0	1	0	1	0.286271527
1872	2015	40	0	2015/2/9 0:00	0.122474899	0	22	0.866025404	-0.5	1.419136416	44.29064	-11.40524521	0.410442195	-1.029161033	-8.815071	-6.873	0.006	29.40524521	0	1	0	1	NA
1873	2015	40	0.5	2015/2/9 0:30	0.043243973	2	22.5	0.923879533	-0.382683432	1.42553288	43.74845	-11.46959665	0.419217121	-1.344626333	-8.880513333	-6.996	0.006	29.46959665	0	1	0	1	0.043243973
1874	2015	40	1	2015/2/9 1:00	0.599904409	0	23	0.965925826	-0.258819045	1.468033781	42.11038	-11.46124204	0.428370207	-0.952937767	-7.951796667	-7.116	0.006	29.46124204	0	1	0	1	NA
1875	2015	40	1.5	2015/2/9 1:30	-1.591883536	2	23.5	0.991444861	-0.130526192	1.537551161	40.63779	-11.19869261	0.439306443	-0.8648274	-6.673667667	-7.225	0.006	29.19869261	0	1	0	1	-1.591883536
1876	2015	40	2	2015/2/9 2:00	5.851915348	1	0	1	0	1.520312791	40.15247	-11.43978577	0.445096283	-1.002698267	-7.153405333	-7.325	0.006	29.43978577	0	1	0	1	5.851915348
1877	2015	40	2.5	2015/2/9 2:30	1.292698451	1	0.5	0.991444861	0.130526192	1.420687092	39.80436	-12.34861806	0.445461913	-1.810018667	-7.117629	-7.43	0.006	30.34861806	0	1	0	1	1.292698451
1878	2015	40	3	2015/2/9 3:00	NA	NA	1	0.965925826	0.258819045	1.353527548	40.43047	-12.81475295	0.448134653	-1.571248	-7.563403667	-7.55	0.006	30.81475295	0	1	0	1	NA
1879	2015	40	3.5	2015/2/9 3:30	NA	NA	1.5	0.923879533	0.382683432	1.128371634	45.40649	-13.96892921	0.443627811	-0.666677267	-4.856343667	-7.676	0.006	31.96892921	0	1	0	1	NA
1880	2015	40	4	2015/2/9 4:00	NA	NA	2	0.866025404	0.5	1.086106259	49.59269	-13.46342848	0.45282995	-0.498579733	-3.530381333	-7.795	0.006	31.46342848	0	1	0	1	NA
1881	2015	40	4.5	2015/2/9 4:30	NA	NA	2.5	0.79335334	0.608761429	0.440383299	79.80033	-13.32010105	0.457490448	-0.433648	0.744960267	-7.904	0.006	31.32010105	0	1	0	1	NA
1882	2015	40	5	2015/2/9 5:00	NA	NA	3	0.707106781	0.707106781	0.454597527	78.93622	-13.44346146	0.458737594	-0.4106626	2.165402333	-8.01	0.006	31.44346146	0	1	0	1	NA
1883	2015	40	5.5	2015/2/9 5:30	NA	NA	3.5	0.608761429	0.79335334	0.509919501	76.43434	-13.41172799	0.460064786	-0.368323333	1.704851033	-8.11	0.006	31.41172799	0	1	0	1	NA
1884	2015	40	6	2015/2/9 6:00	NA	NA	4	0.5	0.866025404	0.588208317	72.15449	-13.70440891	0.45734541	-0.7634523	-0.5211901	-8.22	0.006	31.70440891	0	1	0	1	NA
1885	2015	40	6.5	2015/2/9 6:30	NA	NA	4.5	0.382683432	0.923879533	0.663057565	66.5503	-14.4744672	0.449303872	-1.216162333	-2.034355067	-8.34	0.006	32.4744672	0	1	0	1	NA
1886	2015	40	7	2015/2/9 7:00	NA	NA	5	0.258819045	0.965925826	0.731603391	61.03414	-15.12737225	0.440919094	-2.169180333	-5.469009667	-8.47	0.006	33.12737225	0	1	0	1	NA
1887	2015	40	7.5	2015/2/9 7:30	NA	NA	5.5	0.130526192	0.991444861	0.806813974	56.0267	-15.40343193	0.434466036	-1.901353667	-6.561999667	-8.6	0.006	33.40343193	0	1	0	1	NA
1888	2015	40	8	2015/2/9 8:00	NA	NA	6	6.12E-17	1	0.818484812	54.14102	-15.73350102	0.426792272	-1.627096333	-4.946850667	-8.74	0.006	33.73350102	0	1	0	1	NA
1889	2015	40	8.5	2015/2/9 8:30	NA	NA	6.5	-0.130526192	0.991444861	0.851055113	50.91815	-16.07767391	0.4180042	-1.052901	-4.081611667	-8.87	0.006	34.07767391	0	1	0	1	NA
1890	2015	40	9	2015/2/9 9:00	NA	NA	7	-0.258819045	0.965925826	0.947420177	47.33198	-15.63980943	0.414398966	-1.443731533	-2.4334539	-8.99	0.006	33.63980943	0	1	0	1	NA
1891	2015	40	9.5	2015/2/9 9:30	NA	NA	7.5	-0.382683432	0.923879533	1.00724872	45.39465	-15.33957129	0.408736141	-1.974130667	-7.630374	-9.12	0.006	33.33957129	0	1	0	1	NA
1892	2015	40	10	2015/2/9 10:00	NA	NA	8	-0.5	0.866025404	1.000297412	44.05791	-15.71140792	0.271490809	65.83054559	62.16382726	-9.24	0.006	33.71140792	0	1	1	0	NA
1893	2015	40	10.5	2015/2/9 10:30	NA	NA	8.5	-0.608761429	0.79335334	1.058711294	42.0473	-15.45523	0.1492886	28.95994	20.12129	-9.37	0.006	33.45523	0	1	1	0	NA
1894	2015	40	11	2015/2/9 11:00	NA	NA	9	-0.707106781	0.707106781	1.117533856	40.55248	-15.11258	0.1535713	75.16441	47.03157	-9.48	0.006	33.11258	0	1	1	0	NA
1895	2015	40	11.5	2015/2/9 11:30	NA	NA	9.5	-0.79335334	0.608761429	1.212596351	39.41471	-14.35798	0.1647382	133.9582	80.42819	-9.55	0.006	32.35798	0	1	1	0	NA
1896	2015	40	12	2015/2/9 12:00	NA	NA	10	-0.866025404	0.5	1.351137931	38.10619	-13.30421	0.1808538	197.2161	116.1718	-9.55	0.006	31.30421	0	1	1	0	NA
1897	2015	40	12.5	2015/2/9 12:30	NA	NA	10.5	-0.923879533	0.382683432	1.42103014	36.38827	-13.02264	0.185113	256.6721	150.7106	-9.46	0.006	31.02264	0	1	1	0	NA
1898	2015	40	13	2015/2/9 13:00	NA	NA	11	-0.965925826	0.258819045	1.490825717	35.19712	-12.66262	0.1910287	306.5676	179.7216	-9.28	0.006	30.66262	0	1	1	0	NA
1899	2015	40	13.5	2015/2/9 13:30	-9.587546551	0	11.5	-0.991444861	0.130526192	1.597275086	35.08939	-11.83385	0.2054698	342.4213	201.4953	-9.03	0.006	29.83385	0	1	1	0	-9.587546551
1900	2015	40	14	2015/2/9 14:00	-6.300210049	0	12	-1	1.22E-16	1.737915372	35.61153	-10.68517	0.2212892	372.4459	208.3492	-8.72	0.006	28.68517	0	1	1	0	-6.300210049
1901	2015	40	14.5	2015/2/9 14:30	2.335758574	2	12.5	-0.991444861	-0.130526192	1.952100123	36.19345	-9.109514	0.2318518	366.4995	212.3007	-8.37	0.006	27.109514	0	1	1	0	2.335758574
1902	2015	40	15	2015/2/9 15:00	-2.67725174	1	13	-0.965925826	-0.258819045	2.007135561	37.34784	-8.524692	0.2197647	359.2989	212.1348	-7.989	0.006	26.524692	0	1	1	0	-2.67725174
1903	2015	40	15.5	2015/2/9 15:30	-4.385497956	1	13.5	-0.923879533	-0.382683432	1.981295409	38.52389	-8.448392	0.217335	296.7309	184.9307	-7.574	0.006	26.448392	0	1	1	0	-4.385497956
1904	2015	40	16	2015/2/9 16:00	-0.157624791	1	14	-0.866025404	-0.5	1.911309717	39.65325	-8.670085	0.2132512	308.9108	200.5142	-7.167	0.006	26.670085	0	1	1	0	-0.157624791
1905	2015	40	16.5	2015/2/9 16:30	-4.679894006	0	14.5	-0.79335334	-0.608761429	1.91916599	41.96798	-8.119344	0.2182535	270.5341	188.2581	-6.806	0.006	26.119344	0	1	1	0	-4.679894006
1906	2015	40	17	2015/2/9 17:00	-3.098833992	0	15	-0.707106781	-0.707106781	0.97548712	71.54151	-7.660546	0.2210514	219.1827	166.1091	-6.483	0.006	25.660546	0	1	1	0	-3.098833992
1907	2015	40	17.5	2015/2/9 17:30	-3.614421955	1	15.5	-0.608761429	-0.79335334	0.916042435	73.91712	-7.348497	0.2240745	165.806	139.2703	-6.197	0.006	25.348497	0	1	1	0	-3.614421955
1908	2015	40	18	2015/2/9 18:00	-3.090794113	0	16	-0.5	-0.866025404	0.98233967	71.86628	-7.423273	0.2215752	109.5047	103.0527	-5.961	0.006	25.423273	0	1	1	0	-3.090794113
1909	2015	40	18.5	2015/2/9 18:30	0.429039633	1	16.5	-0.382683432	-0.923879533	1.089528859	68.23235	-7.65334	0.2197091	55.30734	64.98255	-5.802	0.006	25.65334	0	1	1	0	0.429039633
1910	2015	40	19	2015/2/9 19:00	0.137644796	1	17	-0.258819045	-0.965925826	1.338181351	59.6073	-8.096772	0.2155817	11.13108	33.29405	-5.719	0.006	26.096772	0	1	1	0	0.137644796
1911	2015	40	19.5	2015/2/9 19:30	-3.734302373	2	17.5	-0.130526192	-0.991444861	1.64889582	47.71443	-8.724691	0.2109088	-30.73985	1.415654	-5.702	0.006	26.724691	0	1	1	0	-3.734302373
1912	2015	40	20	2015/2/9 20:00	-2.563628595	2	18	-1.84E-16	-1	1.880578234	37.83014	-9.253043109	0.364024726	2.421256803	5.186598667	-5.752	0.006	27.25304311	0	1	0	1	-2.563628595
1913	2015	40	20.5	2015/2/9 20:30	2.180027237	1	18.5	0.130526192	-0.991444861	1.850591348	34.83171	-10.04925904	0.362553387	-0.885854067	3.236927667	-5.868	0.006	28.04925904	0	1	0	1	2.180027237
1914	2015	40	21	2015/2/9 21:00	-0.669320391	2	19	0.258819045	-0.965925826	1.779186831	33.08768	-10.87205251	0.361509417	-2.232939667	-1.301612667	-6.031	0.006	28.87205251	0	1	0	1	-0.669320391
1915	2015	40	21.5	2015/2/9 21:30	1.693071573	1	19.5	0.382683432	-0.923879533	1.706620883	31.2201	-11.7310265	0.361290461	-2.680773333	-5.117065333	-6.218	0.006	29.7310265	0	1	0	1	1.693071573
1916	2015	40	22	2015/2/9 22:00	-5.850432551	1	20	0.5	-0.866025404	1.711915638	29.08254	-12.07079067	0.366065202	-2.327669667	-6.322457333	-6.412	0.006	30.07079067	0	1	0	1	-5.850432551
1917	2015	40	22.5	2015/2/9 22:30	NA	NA	20.5	0.608761429	-0.79335334	1.730519829	27.90064	-12.14130799	0.373638002	-2.009147	-5.583468	-6.608	0.006	30.14130799	0	1	0	1	NA
1918	2015	40	23	2015/2/9 23:00	NA	NA	21	0.707106781	-0.707106781	1.71153023	26.98604	-12.43228342	0.380214077	-1.694346667	-5.730627333	-6.806	0.006	30.43228342	0	1	0	1	NA
1919	2015	40	23.5	2015/2/9 23:30	NA	NA	21.5	0.79335334	-0.608761429	1.597994587	26.82853	-13.29912533	0.381816227	-1.724699333	-7.095867	-7.001	0.006	31.29912533	0	1	0	1	NA
1920	2015	41	0	2015/2/10 0:00	NA	NA	22	0.866025404	-0.5	1.625999419	26.20745	-13.1902638	0.392161409	-2.707990333	-8.092744	-7.184	0.006	31.1902638	0	1	0	1	NA
1921	2015	41	0.5	2015/2/10 0:30	NA	NA	22.5	0.923879533	-0.382683432	1.641038154	26.45956	-13.03597399	0.402909523	-1.9979833	-7.827411	-7.351	0.006	31.03597399	0	1	0	1	NA
1922	2015	41	1	2015/2/10 1:00	NA	NA	23	0.965925826	-0.258819045	1.684239036	26.0906	-12.77917398	0.4140211	-27.40699067	-5.625965667	-7.488	0.006	30.77917398	0	1	0	1	NA
1923	2015	41	1.5	2015/2/10 1:30	NA	NA	23.5	0.991444861	-0.130526192	1.843848137	25.80732	-11.71141115	0.431731173	-50.35556	-7.822886333	-7.588	0.006	29.71141115	0	1	0	1	NA
1924	2015	41	2	2015/2/10 2:00	NA	NA	0	1	0	1.984001914	25.86386	-10.79174637	0.448311322	-28.07748	-5.630925667	-7.654	0.006	28.79174637	0	1	0	1	NA
1925	2015	41	2.5	2015/2/10 2:30	0.138668329	2	0.5	0.991444861	0.130526192	1.938589956	26.06436	-11.04653731	0.454106684	-8.114592667	-3.477130667	-7.696	0.006	29.04653731	0	1	0	1	0.138668329
1926	2015	41	3	2015/2/10 3:00	NA	NA	1	0.965925826	0.258819045	1.895910202	26.43679	-11.2605659	0.459380393	-2.435902	-1.238558567	-7.741	0.006	29.2605659	0	1	0	1	NA
1927	2015	41	3.5	2015/2/10 3:30	NA	NA	1.5	0.923879533	0.382683432	1.882665307	26.54144	-11.32995099	0.464264564	0.468597	-0.249227867	-7.815	0.006	29.32995099	0	1	0	1	NA
1928	2015	41	4	2015/2/10 4:00	NA	NA	2	0.866025404	0.5	1.822026252	28.78811	-11.35077743	0.468748395	3.099534	0.798548767	-7.917	0.006	29.35077743	0	1	0	1	NA
1929	2015	41	4.5	2015/2/10 4:30	NA	NA	2.5	0.79335334	0.608761429	1.793610812	31.0262	-11.14932366	0.473999985	1.758080267	0.35153941	-8.01	0.006	29.14932366	0	1	0	1	NA
1930	2015	41	5	2015/2/10 5:00	NA	NA	3	0.707106781	0.707106781	1.667069675	34.35031	-11.44451637	0.473920798	-0.446460967	-0.051768357	-8.1	0.006	29.44451637	0	1	0	1	NA
1931	2015	41	5.5	2015/2/10 5:30	NA	NA	3.5	0.608761429	0.79335334	1.133308199	54.30223	-11.73736388	0.472741142	1.556624267	0.640466533	-8.17	0.006	29.73736388	0	1	0	1	NA
1932	2015	41	6	2015/2/10 6:00	NA	NA	4	0.5	0.866025404	1.080354913	53.66207	-12.49874785	0.466246694	1.662086667	0.753621433	-8.26	0.006	30.49874785	0	1	0	1	NA
1933	2015	41	6.5	2015/2/10 6:30	NA	NA	4.5	0.382683432	0.923879533	1.071734117	51.50969	-13.15303097	0.459303537	-1.868760833	-0.14448355	-8.36	0.006	31.15303097	0	1	0	1	NA
1934	2015	41	7	2015/2/10 7:00	NA	NA	5	0.258819045	0.965925826	1.093030829	48.88401	-13.5560183	0.453135638	-4.988918667	-1.482764	-8.47	0.006	31.5560183	0	1	0	1	NA
1935	2015	41	7.5	2015/2/10 7:30	NA	NA	5.5	0.130526192	0.991444861	1.116033993	47.32206	-13.66879269	0.44811059	-6.254568667	-1.934670667	-8.59	0.006	31.66879269	0	1	0	1	NA
1936	2015	41	8	2015/2/10 8:00	NA	NA	6	6.12E-17	1	1.119197867	48.06342	-13.46189367	0.444980651	-6.349321	-2.134724	-8.72	0.006	31.46189367	0	1	0	1	NA
1937	2015	41	8.5	2015/2/10 8:30	NA	NA	6.5	-0.130526192	0.991444861	1.042147457	46.10554	-14.77342635	0.427750325	-6.531287667	-2.061144667	-8.84	0.006	32.77342635	0	1	0	1	NA
1938	2015	41	9	2015/2/10 9:00	NA	NA	7	-0.258819045	0.965925826	1.107287112	42.81234	-14.75755065	0.420559978	-7.443464667	-2.143149667	-8.97	0.006	32.75755065	0	1	0	1	NA
1939	2015	41	9.5	2015/2/10 9:30	NA	NA	7.5	-0.382683432	0.923879533	1.05646343	42.22748	-15.44340745	0.407250803	-8.615587	-2.126966667	-9.08	0.006	33.44340745	0	1	0	1	NA
1940	2015	41	10	2015/2/10 10:00	NA	NA	8	-0.5	0.866025404	1.190404503	38.35551	-14.78962893	0.278180896	77.20953282	72.28089375	-9.19	0.006	32.78962893	0	1	1	0	NA
1941	2015	41	10.5	2015/2/10 10:30	NA	NA	8.5	-0.608761429	0.79335334	1.402562192	34.72502	-13.49717	0.1763258	33.01414	22.47064	-9.27	0.006	31.49717	0	1	1	0	NA
1942	2015	41	11	2015/2/10 11:00	NA	NA	9	-0.707106781	0.707106781	1.469544996	32.26207	-13.38005	0.1769024	69.04271	46.57114	-9.32	0.006	31.38005	0	1	1	0	NA
1943	2015	41	11.5	2015/2/10 11:30	NA	NA	9.5	-0.79335334	0.608761429	1.64307816	30.0559	-12.406	0.1906853	132.0502	85.33388	-9.32	0.006	30.406	0	1	1	0	NA
1944	2015	41	12	2015/2/10 12:00	NA	NA	10	-0.866025404	0.5	1.864665169	28.63708	-11.08963	0.2064636	183.1956	115.8564	-9.25	0.006	29.08963	0	1	1	0	NA
1945	2015	41	12.5	2015/2/10 12:30	-1.056703458	0	10.5	-0.923879533	0.382683432	1.886345658	28.62137	-10.94845	0.2059407	214.9182	137.6585	-9.11	0.006	28.94845	0	1	1	0	-1.056703458
1946	2015	41	13	2015/2/10 13:00	-4.602652063	1	11	-0.965925826	0.258819045	1.961567412	29.48076	-10.30859	0.2141154	244.7607	157.5155	-8.9	0.006	28.30859	0	1	1	0	-4.602652063
1947	2015	41	13.5	2015/2/10 13:30	4.171935592	2	11.5	-0.991444861	0.130526192	2.149948524	29.65521	-9.122364	0.2270585	295.8975	176.8161	-8.62	0.006	27.122364	0	1	1	0	4.171935592
1948	2015	41	14	2015/2/10 14:00	-3.187002894	0	12	-1	1.22E-16	2.543000995	28.84871	-7.123068	0.2462182	295.7914	168.1164	-8.29	0.006	25.123068	0	1	1	0	-3.187002894
1949	2015	41	14.5	2015/2/10 14:30	-5.582148909	1	12.5	-0.991444861	-0.130526192	2.646634909	28.45111	-6.679206	0.2437045	248.0212	141.99	-7.909	0.006	24.679206	0	1	1	0	-5.582148909
1950	2015	41	15	2015/2/10 15:00	-2.497236996	0	13	-0.965925826	-0.258819045	2.843752717	28.03155	-5.822169	0.2527151	227.5795	131.243	-7.517	0.006	23.822169	0	1	1	0	-2.497236996
1951	2015	41	15.5	2015/2/10 15:30	-3.045812451	0	13.5	-0.923879533	-0.382683432	2.80726413	27.58562	-6.070782	0.2486233	226.6093	131.7076	-7.136	0.006	24.070782	0	1	1	0	-3.045812451
1952	2015	41	16	2015/2/10 16:00	-6.609823278	0	14	-0.866025404	-0.5	2.901620565	27.35054	-5.682244	0.2536086	294.8151	174.0015	-6.778	0.006	23.682244	0	1	1	0	-6.609823278
1953	2015	41	16.5	2015/2/10 16:30	-2.950879249	0	14.5	-0.79335334	-0.608761429	3.026821439	27.39297	-5.121861	0.2584031	286.1386	187.1709	-6.437	0.006	23.121861	0	1	1	0	-2.950879249
1954	2015	41	17	2015/2/10 17:00	-2.377182264	0	15	-0.707106781	-0.707106781	3.062666951	28.08489	-4.841499	0.2557896	251.0991	179.6177	-6.097	0.006	22.841499	0	1	1	0	-2.377182264
1955	2015	41	17.5	2015/2/10 17:30	-1.180813041	0	15.5	-0.608761429	-0.79335334	2.969115628	29.90917	-4.911528	0.2554216	178.0413	142.2622	-5.784	0.006	22.911528	0	1	1	0	-1.180813041
1956	2015	41	18	2015/2/10 18:00	-0.125537904	0	16	-0.5	-0.866025404	2.894529379	31.47231	-4.949466	0.2601362	117.1326	106.6183	-5.53	0.006	22.949466	0	1	1	0	-0.125537904
1957	2015	41	18.5	2015/2/10 18:30	1.201953417	2	16.5	-0.382683432	-0.923879533	1.272286225	68.3553	-5.595786	0.2533395	61.49789	68.93584	-5.361	0.006	23.595786	0	1	1	0	1.201953417
1958	2015	41	19	2015/2/10 19:00	3.142345546	2	17	-0.258819045	-0.965925826	1.316147783	65.2013	-6.391326	0.2451857	-6.266683	19.99019	-5.269	0.006	24.391326	0	1	1	0	3.142345546
1959	2015	41	19.5	2015/2/10 19:30	0.606300017	0	17.5	-0.130526192	-0.991444861	1.581351733	54.57674	-7.461281	0.2435658	-22.88781	5.771681	-5.243	0.006	25.461281	0	1	1	0	0.606300017
1960	2015	41	20	2015/2/10 20:00	-1.693819598	2	18	-1.84E-16	-1	1.907226456	42.95744	-7.979279939	0.375108339	-23.61874667	2.369856333	-5.283	0.006	25.97927994	0	1	0	1	-1.693819598
1961	2015	41	20.5	2015/2/10 20:30	-0.699330278	2	18.5	0.130526192	-0.991444861	2.052694516	37.3066	-8.247010261	0.377853541	-37.19339667	-3.985702	-5.361	0.006	26.24701026	0	1	0	1	-0.699330278
1962	2015	41	21	2015/2/10 21:00	5.672184624	1	19	0.258819045	-0.965925826	2.068165306	34.82728	-8.645427409	0.380813691	-40.14807667	-4.541306	-5.454	0.006	26.64542741	0	1	0	1	5.672184624
1963	2015	41	21.5	2015/2/10 21:30	-2.217294509	1	19.5	0.382683432	-0.923879533	2.097573448	32.31903	-8.945698639	0.385309342	-35.16578333	-4.358112	-5.566	0.006	26.94569864	0	1	0	1	-2.217294509
1964	2015	41	22	2015/2/10 22:00	-0.224602855	1	20	0.5	-0.866025404	2.123802937	30.78275	-9.072677756	0.392190894	-31.10268667	-4.097035	-5.71	0.006	27.07267776	0	1	0	1	-0.224602855
1965	2015	41	22.5	2015/2/10 22:30	9.514971714	1	20.5	0.608761429	-0.79335334	2.064970049	29.34199	-9.687849831	0.395032254	-28.57816333	-3.922698667	-5.868	0.006	27.68784983	0	1	0	1	9.514971714
1966	2015	41	23	2015/2/10 23:00	-0.667534699	2	21	0.707106781	-0.707106781	2.031245768	28.39142	-10.06304541	0.400802523	-29.63483333	-4.068832667	-6.015	0.006	28.06304541	0	1	0	1	-0.667534699
1967	2015	41	23.5	2015/2/10 23:30	8.486972346	1	21.5	0.79335334	-0.608761429	1.911619489	27.67317	-10.94704585	0.403036989	-33.03419	-4.608995333	-6.16	0.006	28.94704585	0	1	0	1	8.486972346
1968	2015	42	0	2015/2/11 0:00	NA	NA	22	0.866025404	-0.5	1.962891453	26.10123	-10.88515242	0.412707383	-50.40979333	-6.152215333	-6.319	0.006	28.88515242	0	1	0	1	NA
1969	2015	42	0.5	2015/2/11 0:30	NA	NA	22.5	0.923879533	-0.382683432	1.893918666	26.2461	-11.30577431	0.418219007	-53.45093333	-6.827291667	-6.486	0.006	29.30577431	0	1	0	1	NA
1970	2015	42	1	2015/2/11 1:00	NA	NA	23	0.965925826	-0.258819045	1.987330943	25.11114	-10.89680744	0.430849275	-58.92459	-7.155531667	-6.652	0.006	28.89680744	0	1	0	1	NA
1971	2015	42	1.5	2015/2/11 1:30	-0.512883318	2	23.5	0.991444861	-0.130526192	2.048713969	24.63	-10.59708555	0.441902562	-61.01842333	-7.152785	-6.79	0.006	28.59708555	0	1	0	1	-0.512883318
1972	2015	42	2	2015/2/11 2:00	6.144119397	1	0	1	0	2.077214112	24.38521	-10.46487875	0.451181311	-53.72343333	-7.085031333	-6.9	0.006	28.46487875	0	1	0	1	6.144119397
1973	2015	42	2.5	2015/2/11 2:30	1.043635006	2	0.5	0.991444861	0.130526192	2.053050842	24.00261	-10.67422877	0.456943161	-44.86691	-6.764512667	-7.004	0.006	28.67422877	0	1	0	1	1.043635006
1974	2015	42	3	2015/2/11 3:00	-23.24337892	1	1	0.965925826	0.258819045	2.002648674	23.69449	-11.03459274	0.4610005	-51.01087333	-6.662861667	-7.115	0.006	29.03459274	0	1	0	1	NA
1975	2015	42	3.5	2015/2/11 3:30	NA	NA	1.5	0.923879533	0.382683432	2.020130087	22.94407	-11.04822397	0.466499684	-42.00661	-5.749405	-7.233	0.006	29.04822397	0	1	0	1	NA
1976	2015	42	4	2015/2/11 4:00	NA	NA	2	0.866025404	0.5	2.010338567	22.35145	-11.20394901	0.469732332	-46.50898333	-5.985467667	-7.354	0.006	29.20394901	0	1	0	1	NA
1977	2015	42	4.5	2015/2/11 4:30	NA	NA	2.5	0.79335334	0.608761429	2.001401005	21.91213	-11.32938417	0.472072034	-56.30557	-6.817699333	-7.475	0.006	29.32938417	0	1	0	1	NA
1978	2015	42	5	2015/2/11 5:00	NA	NA	3	0.707106781	0.707106781	2.058196596	21.35484	-11.06995768	0.476431086	-58.5962	-7.406498	-7.593	0.006	29.06995768	0	1	0	1	NA
1979	2015	42	5.5	2015/2/11 5:30	NA	NA	3.5	0.608761429	0.79335334	2.044266864	21.05572	-11.20162889	0.476309317	-59.10636667	-7.520657667	-7.706	0.006	29.20162889	0	1	0	1	NA
1980	2015	42	6	2015/2/11 6:00	NA	NA	4	0.5	0.866025404	1.986081469	20.98646	-11.57082824	0.473414678	-62.89871333	-7.916544	-7.813	0.006	29.57082824	0	1	0	1	NA
1981	2015	42	6.5	2015/2/11 6:30	NA	NA	4.5	0.382683432	0.923879533	1.893761603	21.84709	-12.02389754	0.468149268	-55.98396	-7.400756333	-7.913	0.006	30.02389754	0	1	0	1	NA
1982	2015	42	7	2015/2/11 7:00	NA	NA	5	0.258819045	0.965925826	1.843260735	22.31718	-12.28264341	0.463270544	-53.37727	-7.253414667	-8.01	0.006	30.28264341	0	1	0	1	NA
1983	2015	42	7.5	2015/2/11 7:30	NA	NA	5.5	0.130526192	0.991444861	1.05507782	53.66871	-12.78746797	0.455109565	-52.21381667	-6.977085667	-8.11	0.006	30.78746797	0	1	0	1	NA
1984	2015	42	8	2015/2/11 8:00	NA	NA	6	6.12E-17	1	1.093374502	50.95042	-13.04888916	0.44783146	-56.92932667	-7.500683	-8.21	0.006	31.04888916	0	1	0	1	NA
1985	2015	42	8.5	2015/2/11 8:30	NA	NA	6.5	-0.130526192	0.991444861	1.195174377	46.68709	-12.97947618	0.442315184	-53.85104667	-7.368175333	-8.3	0.006	30.97947618	0	1	0	1	NA
1986	2015	42	9	2015/2/11 9:00	NA	NA	7	-0.258819045	0.965925826	1.284894812	41.45027	-13.23987548	0.433087287	-59.25532	-7.349721667	-8.39	0.006	31.23987548	0	1	0	1	NA
1987	2015	42	9.5	2015/2/11 9:30	NA	NA	7.5	-0.382683432	0.923879533	1.37750427	36.00993	-13.47460075	0.423672738	-59.61233667	-7.197366	-8.48	0.006	31.47460075	0	1	0	1	NA
1988	2015	42	10	2015/2/11 10:00	NA	NA	8	-0.5	0.866025404	1.414461357	32.84219	-13.74025889	0.287002967	34.74600077	69.39119001	-8.58	0.006	31.74025889	0	1	1	0	NA
1989	2015	42	10.5	2015/2/11 10:30	NA	NA	8.5	-0.608761429	0.79335334	1.35637464	31.06716	-14.5635	0.163387	43.78125	27.18443	-8.67	0.006	32.5635	0	1	1	0	NA
1990	2015	42	11	2015/2/11 11:00	NA	NA	9	-0.707106781	0.707106781	1.500228354	29.26962	-13.65472	0.176182	93.50086	55.41544	-8.75	0.006	31.65472	0	1	1	0	NA
1991	2015	42	11.5	2015/2/11 11:30	NA	NA	9.5	-0.79335334	0.608761429	1.799335133	27.89526	-11.66057	0.2066439	146.403	85.68667	-8.78	0.006	29.66057	0	1	1	0	NA
1992	2015	42	12	2015/2/11 12:00	NA	NA	10	-0.866025404	0.5	2.178045806	26.54041	-9.505921	0.2406112	210.8813	122.8842	-8.74	0.006	27.505921	0	1	1	0	NA
1993	2015	42	12.5	2015/2/11 12:30	20.79418281	1	10.5	-0.923879533	0.382683432	2.535371498	25.14262	-7.814111	0.2629411	234.6468	137.6762	-8.62	0.006	25.814111	0	1	1	0	NA
1994	2015	42	13	2015/2/11 13:00	-11.06195333	1	11	-0.965925826	0.258819045	2.768853564	24.56607	-6.779203	0.2673436	286.5409	164.7104	-8.4	0.006	24.779203	0	1	1	0	-11.06195333
1995	2015	42	13.5	2015/2/11 13:30	-3.985311533	0	11.5	-0.991444861	0.130526192	3.001556396	23.91343	-5.843515	0.2673608	319.2725	178.633	-8.11	0.006	23.843515	0	1	1	0	-3.985311533
1996	2015	42	14	2015/2/11 14:00	-3.748698718	0	12	-1	1.22E-16	3.260136767	23.21641	-4.881221	0.276574	364.8271	199.1072	-7.751	0.006	22.881221	0	1	1	0	-3.748698718
1997	2015	42	14.5	2015/2/11 14:30	-5.34965696	0	12.5	-0.991444861	-0.130526192	3.478951815	22.04759	-4.224047	0.2824074	360.735	199.7363	-7.343	0.006	22.224047	0	1	1	0	-5.34965696
1998	2015	42	15	2015/2/11 15:00	-4.599566559	0	13	-0.965925826	-0.258819045	3.621834916	21.71989	-3.746426	0.2855111	339.7552	191.3335	-6.906	0.006	21.746426	0	1	1	0	-4.599566559
1999	2015	42	15.5	2015/2/11 15:30	-5.23520504	0	13.5	-0.923879533	-0.382683432	3.615830979	22.22967	-3.681701	0.2831759	322.0893	184.6837	-6.461	0.006	21.681701	0	1	1	0	-5.23520504
[truncated: 15,521 more rows]
